# Supplementary material for: Proteoglycans play a role in the viscoelastic behaviour of the canine cranial cruciate ligament
Source: Front Bioeng Biotechnol. 2022 Nov 15;10:984224. doi: 10.3389/fbioe.2022.984224 (PMC9705345; doi:10.3389/fbioe.2022.984224)
Supplement: Supplementary file 1 [file DataSheet3.xlsx]

## Sheet: Sheet1
Plate 1: Plate 1
	Insertion				Mid				Origion
Value	1	2	3	4	5	6	7	8	9	10	11	12			OD (optical density) 1	OD 2	OD 3	Mean Average	Standard concentration (Chondroitin sulphate/ ml)
A	0.9057	0.9322	0.9148	0.8635	0.8667	0.8363	0.7486	0.7575	0.7664	0.7021	0.7057	0.7438			0.9057	0.9322	0.9148	0.917567	0
B	0.511	0.5611	0.6001	0.4696	0.5082	0.5252	0.2969	0.3934	0.3964	0.3417	0.3454	0.3749			0.8635	0.8667	0.8363	0.8555	10
C	0.4816	0.5618	0.5428	0.4006	0.3741	0.3413	0.3065	0.3454	0.357	0.3247	0.3192	0.3243			0.7486	0.7575	0.7664	0.7575	20
D	0.3002	0.3968	0.3493	0.7955	0.7884	0.7752	0.5745	0.5872	0.6289	0.4312	0.4314	0.4428			0.7021	0.7057	0.7438	0.7172	30
E	0.7344	0.7666	0.7505	0.4583	0.633	0.624	0.3824	0.3876	0.428	0.3852	0.3988	0.4556			0.511	0.5611	0.6001	0.5574	40
F	0.4829	0.5319	0.4781	0.838	0.8502	0.8479	0.7095	0.7176	0.6454	0.6391	0.6591	0.6848			0.4696	0.5082	0.5252	0.501	50
															0.2969	0.3934	0.3964	0.362233	60
m	-112.189														0.3417	0.3454	0.3749	0.354	70
c	105.432
Sample	OD (optical density) 1	OD 2	OD 3	Mean Average	Equation	Multiply by Dilution	Divide by 2	Ligament dry weight in mg	microgram of GAG/ mg dry weight	mg of GAG/mg dry weight (%)
72 R M	0.4816	0.5618	0.5428	0.528733	46.1142	922.284	461.142	12.1	38.1109	3.81109
72 L M	0.4006	0.3741	0.3413	0.372	63.698	1273.96	636.98	25.31	25.1671	2.51671
73 R M	0.3824	0.3876	0.428	0.399333	60.6315	2425.26	1212.63	18.43	65.7965	6.57965
73 L M	0.3852	0.3988	0.4556	0.4132	59.0758	2363.03	1181.52	25.14	46.9974	4.69974
74 R M	0.4829	0.5319	0.4781	0.497633	49.6033	992.066	496.033	23.1	21.4733	2.14733
74 L M	0.7955	0.7884	0.7752	0.786367	17.2105	344.211	172.105	10.05	17.1249	1.71249
75 R M	0.5745	0.5872	0.6289	0.596867	38.4704	769.408	384.704	17.8	21.6126	2.16126
75 L M	0.4312	0.4314	0.4428	0.435133	56.6151	1132.3	566.151	25.75	21.9864	2.19864
Plate 2: Plate 2
	Insertion				Mid				Origion						OD (optical density) 1	OD 2	OD 3	Mean Average	Standard concentration (Chondroitin sulphate/ ml)
Value	1	2	3	4	5	6	7	8	9	10	11	12			0.8471	0.8131	0.8603	0.840167	0
A	0.8471	0.8131	0.8603	0.8003	0.7825	0.7658	0.7533	0.7792	0.7862	0.6803	0.6346	0.6895			0.8003	0.7825	0.7658	0.782867	10
B	0.5604	0.5709	0.5753	0.483	0.4933	0.5445	0.4383	0.4542	0.4625	0.4106	0.4159	0.4243			0.7533	0.7792	0.7862	0.7729	20
C	0.5033	0.454	0.5908	0.5202	0.5826	0.5317	0.4643	0.595	0.6075	0.5712	0.5977	0.6088			0.6803	0.6346	0.6895	0.668133	30
D	0.4186	0.5244	0.4979	0.4719	0.621	0.5752	0.6383	0.6475	0.6281	0.5665	0.5701	0.5735			0.5604	0.5709	0.5753	0.568867	40
E	0.4878	0.4847	0.4561	0.3729	0.3587	0.3564	0.6281	0.5972	0.6268	0.6081	0.726	0.7553			0.483	0.4933	0.5445	0.506933	50
F	0.654	0.3433	0.3939	0.4082	0.4128	0.3972	0.2981	0.3009	0.3926	0.4621	0.5773	0.5809			0.4383	0.4542	0.4625	0.451667	60
G	0.5968	0.5525	0.5836	0.6345	0.6317	0.6176									0.4106	0.4159	0.4243	0.416933	70
m	-148.777
c	128.143
Sample	OD (optical density) 1	OD 2	OD 3	Mean Average	Equation	Multiply by Dilution	Divide by 2	Ligament dry weight in mg	Microgram of GAG/ mg dry weight	mg of GAG/mg dry weight (%)
76 R M	0.5202	0.5826	0.5317	0.544833	47.0844	706.266	353.133	9.13	38.6783	3.86783
76 L M	0.4186	0.5244	0.4979	0.4803	56.6855	850.282	425.141	12.08	35.1938	3.51938
77 R M	0.5665	0.5701	0.5735	0.570033	43.3352	650.028	325.014	12.06	26.9498	2.69498
77 L M	0.6281	0.5972	0.6268	0.617367	36.2931	544.397	272.198	8.86	30.7222	3.07222
78 R M	0.4082	0.4128	0.3972	0.406067	67.7297	1015.95	507.973	12.57	40.4115	4.04115
78 L M	0.5968	0.5525	0.5836	0.577633	42.2045	633.068	316.534	8.36	37.8629	3.78629
