# Supplementary material for: Proteoglycans play a role in the viscoelastic behaviour of the canine cranial cruciate ligament
Source: Front Bioeng Biotechnol. 2022 Nov 15;10:984224. doi: 10.3389/fbioe.2022.984224 (PMC9705345; doi:10.3389/fbioe.2022.984224)
Supplement: Supplementary file 2 [file DataSheet2.zip]

Archive with 14 entries (12 files):
- Raw Data/Control/
- Raw Data/Control/S1R.csv
- Raw Data/Control/S2R.csv
- Raw Data/Control/S3R.csv
- Raw Data/Control/S4R.csv
- Raw Data/Control/S5R.csv
- Raw Data/Control/S6R.csv
- Raw Data/PG_reduced/
- Raw Data/PG_reduced/S1L.csv
- Raw Data/PG_reduced/S2L.csv
- Raw Data/PG_reduced/S3L.csv
- Raw Data/PG_reduced/S4L.csv
- Raw Data/PG_reduced/S5L.csv
- Raw Data/PG_reduced/S6L.csv
