# Supplementary material for: Proteoglycans play a role in the viscoelastic behaviour of the canine cranial cruciate ligament
Source: Front Bioeng Biotechnol. 2022 Nov 15;10:984224. doi: 10.3389/fbioe.2022.984224 (PMC9705345; doi:10.3389/fbioe.2022.984224)
Supplement: Supplementary file 2 [file DataSheet2.zip › Raw Data/Control/S1R.csv]

General : Start date	04/07/2016 12:08
Specimen properties : Area	20	mm^2
Specimen properties : Length	17.075	mm
Specimen properties : Geometry	Irregular
Time	Extension	Load	Tensile strain (Extension)	Tensile stress	Total cycle count
(s)	(mm)	(N)	(mm/mm)	(MPa)
0	0.00912	0.10129	0.00053	0.00506	0
0.5	0.02346	0.26268	0.00137	0.01313	0
1	0.03768	0.41718	0.00221	0.02086	0
1.5	0.05191	0.57312	0.00304	0.02866	0
2	0.06619	0.73444	0.00388	0.03672	0
2.5	0.0803	0.90476	0.0047	0.04524	0
3	0.09452	1.07893	0.00554	0.05395	0
3.5	0.10869	1.25883	0.00637	0.06294	0
4	0.12302	1.45086	0.0072	0.07254	0
4.5	0.13713	1.64346	0.00803	0.08217	0
5	0.15147	1.85085	0.00887	0.09254	0
5.5	0.16575	2.05966	0.00971	0.10298	0
6	0.17986	2.26408	0.01053	0.1132	0
6.5	0.1942	2.46723	0.01137	0.12336	0
7	0.20848	2.65903	0.01221	0.13295	0
7.5	0.22253	2.82742	0.01303	0.14137	0
8	0.23687	3.03621	0.01387	0.15181	0
8.5	0.25115	3.26453	0.01471	0.16323	0
9	0.26514	3.49278	0.01553	0.17464	0
9.5	0.27954	3.73909	0.01637	0.18695	0
10	0.29387	3.99118	0.01721	0.19956	0
10.5	0.30793	4.24396	0.01803	0.2122	0
11	0.32221	4.49119	0.01887	0.22456	0
11.5	0.33654	4.72985	0.01971	0.23649	0
12	0.35065	4.95453	0.02054	0.24773	0
12.5	0.36488	5.18692	0.02137	0.25935	0
13	0.37916	5.44036	0.02221	0.27202	0
13.5	0.39338	5.78405	0.02304	0.2892	0
14	0.4076	6.13149	0.02387	0.30657	0
14.5	0.42183	6.48002	0.0247	0.324	0
15	0.43605	6.83746	0.02554	0.34187	0
15.5	0.45027	7.17933	0.02637	0.35897	0
16	0.46455	7.53097	0.02721	0.37655	0
16.5	0.47878	7.89345	0.02804	0.39467	0
17	0.49289	8.24939	0.02887	0.41247	0
17.5	0.50728	8.59759	0.02971	0.42988	0
18	0.52156	8.93867	0.03055	0.44693	0
18.5	0.53556	9.27703	0.03136	0.46385	0
19	0.54984	9.64162	0.0322	0.48208	0
19.352	0.55992	9.90115	0.03279	0.49506	0.5
19.354	0.55998	9.90256	0.0328	0.49513	0.5
19.854	0.5457	9.24129	0.03196	0.46206	0.5
20.354	0.53142	8.6459	0.03112	0.4323	0.5
20.854	0.5172	8.10589	0.03029	0.40529	0.5
21.354	0.50292	7.59285	0.02945	0.37964	0.5
21.854	0.48886	7.11564	0.02863	0.35578	0.5
22.354	0.47453	6.652	0.02779	0.3326	0.5
22.854	0.4603	6.20571	0.02696	0.31029	0.5
23.354	0.44614	5.78125	0.02613	0.28906	0.5
23.854	0.43191	5.37703	0.0253	0.26885	0.5
24.354	0.41758	4.99731	0.02446	0.24987	0.5
24.854	0.40347	4.67625	0.02363	0.23381	0.5
25.354	0.38919	4.37245	0.02279	0.21862	0.5
25.854	0.37491	4.07334	0.02196	0.20367	0.5
26.354	0.36068	3.79175	0.02112	0.18959	0.5
26.854	0.34657	3.52509	0.0203	0.17625	0.5
27.354	0.33218	3.27622	0.01945	0.16381	0.5
27.854	0.31801	3.04757	0.01862	0.15238	0.5
28.354	0.3039	2.83443	0.0178	0.14172	0.5
28.854	0.28957	2.62175	0.01696	0.13109	0.5
29.354	0.27529	2.41093	0.01612	0.12055	0.5
29.854	0.26118	2.20849	0.0153	0.11042	0.5
30.354	0.24684	2.00528	0.01446	0.10026	0.5
30.854	0.23262	1.81134	0.01362	0.09057	0.5
31.354	0.21845	1.62536	0.01279	0.08127	0.5
31.854	0.20417	1.42921	0.01196	0.07146	0.5
32.354	0.18989	1.24023	0.01112	0.06201	0.5
32.854	0.17578	1.06256	0.01029	0.05313	0.5
33.354	0.16144	0.89468	0.00945	0.04473	0.5
33.854	0.14722	0.73427	0.00862	0.03671	0.5
34.354	0.13305	0.58041	0.00779	0.02902	0.5
34.854	0.11877	0.43477	0.00696	0.02174	0.5
35.354	0.10455	0.29575	0.00612	0.01479	0.5
35.854	0.09033	0.17198	0.00529	0.0086	0.5
36.16	0.0816	0.09955	0.00478	0.00498	1
36.162	0.08154	0.09908	0.00478	0.00495	1
36.662	0.07146	0.02947	0.00418	0.00147	1
37.162	0.06908	0.02823	0.00405	0.00141	1
37.662	0.06908	0.04567	0.00405	0.00228	1
38.162	0.06908	0.05851	0.00405	0.00293	1
38.662	0.06908	0.06898	0.00405	0.00345	1
39.162	0.06908	0.07792	0.00405	0.0039	1
39.662	0.06908	0.08548	0.00405	0.00427	1
40.162	0.06908	0.09224	0.00405	0.00461	1
40.662	0.06908	0.09868	0.00405	0.00493	1
41.162	0.06908	0.10372	0.00405	0.00519	1
41.662	0.06908	0.10879	0.00405	0.00544	1
42.162	0.06908	0.11377	0.00405	0.00569	1
42.662	0.06908	0.11755	0.00405	0.00588	1
43.162	0.06908	0.12135	0.00405	0.00607	1
43.662	0.06908	0.12554	0.00405	0.00628	1
44.162	0.06908	0.12809	0.00405	0.0064	1
44.662	0.06896	0.13175	0.00404	0.00659	1
45.162	0.06868	0.13075	0.00402	0.00654	1
45.662	0.06766	0.12196	0.00396	0.0061	1
46.162	0.06619	0.10533	0.00388	0.00527	1
46.662	0.06437	0.08583	0.00377	0.00429	1
47.162	0.06341	0.07636	0.00371	0.00382	1
47.662	0.06307	0.07596	0.00369	0.0038	1
48.162	0.06307	0.07791	0.00369	0.0039	1
48.662	0.06307	0.08128	0.00369	0.00406	1
49.162	0.06307	0.0839	0.00369	0.0042	1
49.662	0.06307	0.08643	0.00369	0.00432	1
50.162	0.06307	0.08872	0.00369	0.00444	1
50.662	0.06307	0.091	0.00369	0.00455	1
51.162	0.06307	0.09345	0.00369	0.00467	1
51.662	0.06307	0.09543	0.00369	0.00477	1
52.162	0.06307	0.09744	0.00369	0.00487	1
52.662	0.06307	0.09903	0.00369	0.00495	1
53.162	0.06307	0.10112	0.00369	0.00506	1
53.662	0.06307	0.10287	0.00369	0.00514	1
54.162	0.06307	0.10393	0.00369	0.0052	1
54.662	0.06307	0.10602	0.00369	0.0053	1
55.162	0.06307	0.10703	0.00369	0.00535	1
55.662	0.06307	0.10902	0.00369	0.00545	1
56.162	0.06301	0.11062	0.00369	0.00553	1
56.662	0.06296	0.11114	0.00369	0.00556	1
57.162	0.06284	0.11203	0.00368	0.0056	1
57.662	0.06267	0.11111	0.00367	0.00556	1
58.162	0.06228	0.10758	0.00365	0.00538	1
58.662	0.06171	0.10213	0.00361	0.00511	1
59.162	0.0612	0.09627	0.00358	0.00481	1
59.662	0.06075	0.09159	0.00356	0.00458	1
60.162	0.06046	0.08922	0.00354	0.00446	1
60.662	0.06029	0.08842	0.00353	0.00442	1
61.162	0.06024	0.08878	0.00353	0.00444	1
61.662	0.06024	0.08961	0.00353	0.00448	1
62.162	0.06024	0.09077	0.00353	0.00454	1
62.662	0.06024	0.09247	0.00353	0.00462	1
63.162	0.06024	0.09342	0.00353	0.00467	1
63.662	0.06024	0.09433	0.00353	0.00472	1
64.162	0.06024	0.09504	0.00353	0.00475	1
64.662	0.06024	0.09632	0.00353	0.00482	1
65.162	0.06024	0.0975	0.00353	0.00487	1
65.662	0.06024	0.09808	0.00353	0.0049	1
66.162	0.06024	0.09965	0.00353	0.00498	1
66.662	0.06024	0.10056	0.00353	0.00503	1
67.162	0.06018	0.10068	0.00352	0.00503	1
67.662	0.06018	0.10182	0.00352	0.00509	1
68.162	0.06018	0.10275	0.00352	0.00514	1
68.662	0.06012	0.10311	0.00352	0.00516	1
69.162	0.06012	0.10382	0.00352	0.00519	1
69.662	0.06007	0.10399	0.00352	0.0052	1
70.162	0.05995	0.1042	0.00351	0.00521	1
70.662	0.0599	0.10377	0.00351	0.00519	1
71.162	0.05973	0.10253	0.0035	0.00513	1
71.662	0.05956	0.10153	0.00349	0.00508	1
72.162	0.05933	0.09961	0.00347	0.00498	1
72.662	0.05916	0.09707	0.00346	0.00485	1
73.162	0.05899	0.09585	0.00345	0.00479	1
73.662	0.05882	0.09507	0.00344	0.00475	1
74.162	0.05871	0.09357	0.00344	0.00468	1
74.662	0.05865	0.09328	0.00343	0.00466	1
75.162	0.05859	0.09373	0.00343	0.00469	1
75.662	0.05854	0.0938	0.00343	0.00469	1
76.162	0.05854	0.09371	0.00343	0.00469	1
76.662	0.05854	0.09509	0.00343	0.00475	1
77.162	0.05848	0.0947	0.00342	0.00473	1
77.662	0.05848	0.09539	0.00342	0.00477	1
78.162	0.05848	0.09601	0.00342	0.0048	1
78.662	0.05848	0.09682	0.00342	0.00484	1
79.162	0.05848	0.09719	0.00342	0.00486	1
79.662	0.05848	0.09813	0.00342	0.00491	1
80.162	0.05848	0.09812	0.00342	0.00491	1
80.662	0.05842	0.09861	0.00342	0.00493	1
81.162	0.05842	0.09946	0.00342	0.00497	1
81.662	0.05842	0.09967	0.00342	0.00498	1
82.162	0.05842	0.09962	0.00342	0.00498	1
82.662	0.05837	0.10013	0.00342	0.00501	1
83.162	0.05837	0.1009	0.00342	0.00505	1
83.662	0.05837	0.10099	0.00342	0.00505	1
84.162	0.05831	0.10079	0.00341	0.00504	1
84.662	0.05825	0.10076	0.00341	0.00504	1
85.162	0.0582	0.10071	0.00341	0.00504	1
85.662	0.05814	0.10084	0.0034	0.00504	1
86.162	0.05808	0.10063	0.0034	0.00503	1
86.662	0.05803	0.09993	0.0034	0.005	1
87.162	0.05797	0.09956	0.0034	0.00498	1
87.662	0.05786	0.09867	0.00339	0.00493	1
88.162	0.0578	0.09815	0.00339	0.00491	1
88.662	0.05769	0.09759	0.00338	0.00488	1
89.162	0.05763	0.09681	0.00338	0.00484	1
89.662	0.05752	0.09636	0.00337	0.00482	1
90.162	0.05746	0.09565	0.00337	0.00478	1
90.662	0.0574	0.0951	0.00336	0.00476	1
91.162	0.05735	0.09512	0.00336	0.00476	1
91.662	0.05729	0.09524	0.00336	0.00476	1
92.162	0.05729	0.09548	0.00336	0.00477	1
92.662	0.05729	0.09567	0.00336	0.00478	1
93.162	0.05723	0.09599	0.00335	0.0048	1
93.662	0.05723	0.09557	0.00335	0.00478	1
94.162	0.05723	0.09649	0.00335	0.00482	1
94.662	0.05723	0.09643	0.00335	0.00482	1
95.162	0.05723	0.09708	0.00335	0.00485	1
95.662	0.05718	0.09707	0.00335	0.00485	1
96.162	0.05718	0.09707	0.00335	0.00485	1
96.662	0.05718	0.09719	0.00335	0.00486	1
97.162	0.05718	0.09832	0.00335	0.00492	1
97.662	0.05718	0.09759	0.00335	0.00488	1
98.162	0.05718	0.09809	0.00335	0.0049	1
98.662	0.05712	0.09865	0.00335	0.00493	1
99.162	0.05712	0.09853	0.00335	0.00493	1
99.662	0.05712	0.09862	0.00335	0.00493	1
100.162	0.05712	0.0985	0.00335	0.00493	1
100.662	0.05706	0.09952	0.00334	0.00498	1
101.162	0.05706	0.09929	0.00334	0.00496	1
101.662	0.05701	0.09977	0.00334	0.00499	1
102.162	0.05701	0.09998	0.00334	0.005	1
102.662	0.05695	0.09937	0.00334	0.00497	1
103.162	0.05695	0.09896	0.00334	0.00495	1
103.662	0.05689	0.09969	0.00333	0.00498	1
104.162	0.05684	0.09829	0.00333	0.00491	1
104.662	0.05678	0.09845	0.00333	0.00492	1
105.162	0.05672	0.09863	0.00332	0.00493	1
105.662	0.05667	0.0979	0.00332	0.0049	1
106.162	0.05661	0.09751	0.00332	0.00488	1
106.662	0.05655	0.09732	0.00331	0.00487	1
107.162	0.0565	0.09692	0.00331	0.00485	1
107.662	0.05644	0.0967	0.00331	0.00484	1
108.162	0.05638	0.09659	0.0033	0.00483	1
108.662	0.05638	0.09641	0.0033	0.00482	1
109.162	0.05633	0.09638	0.0033	0.00482	1
109.662	0.05633	0.09573	0.0033	0.00479	1
110.162	0.05627	0.09584	0.0033	0.00479	1
110.662	0.05627	0.09554	0.0033	0.00478	1
111.162	0.05627	0.09609	0.0033	0.0048	1
111.662	0.05621	0.09572	0.00329	0.00479	1
112.162	0.05621	0.09625	0.00329	0.00481	1
112.662	0.05621	0.0959	0.00329	0.00479	1
113.162	0.05621	0.09591	0.00329	0.0048	1
113.662	0.05621	0.09656	0.00329	0.00483	1
114.162	0.05621	0.09622	0.00329	0.00481	1
114.662	0.05621	0.09672	0.00329	0.00484	1
115.162	0.05621	0.09713	0.00329	0.00486	1
115.662	0.05621	0.09724	0.00329	0.00486	1
116.162	0.05621	0.09716	0.00329	0.00486	1
116.662	0.05621	0.09736	0.00329	0.00487	1
117.162	0.05621	0.09707	0.00329	0.00485	1
117.662	0.05621	0.0981	0.00329	0.0049	1
118.162	0.05616	0.09803	0.00329	0.0049	1
118.662	0.05616	0.09795	0.00329	0.0049	1
119.162	0.05616	0.09795	0.00329	0.0049	1
119.662	0.05616	0.09863	0.00329	0.00493	1
120.162	0.05616	0.09875	0.00329	0.00494	1
120.662	0.05616	0.09836	0.00329	0.00492	1
121.162	0.05616	0.09872	0.00329	0.00494	1
121.662	0.05616	0.0988	0.00329	0.00494	1
122.162	0.05616	0.09937	0.00329	0.00497	1
122.662	0.05616	0.09907	0.00329	0.00495	1
123.162	0.05616	0.09908	0.00329	0.00495	1
123.662	0.05616	0.09941	0.00329	0.00497	1
124.162	0.0561	0.0996	0.00329	0.00498	1
124.662	0.0561	0.09962	0.00329	0.00498	1
125.162	0.0561	0.09959	0.00329	0.00498	1
125.662	0.0561	0.09965	0.00329	0.00498	1
126.162	0.0561	0.09959	0.00329	0.00498	1
126.662	0.05604	0.0997	0.00328	0.00499	1
127.162	0.05604	0.09959	0.00328	0.00498	1
127.662	0.05604	0.09955	0.00328	0.00498	1
128.162	0.05599	0.09946	0.00328	0.00497	1
128.662	0.05599	0.09972	0.00328	0.00499	1
129.162	0.05599	0.09907	0.00328	0.00495	1
129.662	0.05593	0.0992	0.00328	0.00496	1
130.162	0.05593	0.09918	0.00328	0.00496	1
130.662	0.05587	0.09916	0.00327	0.00496	1
131.162	0.05587	0.09865	0.00327	0.00493	1
131.662	0.05582	0.09856	0.00327	0.00493	1
132.162	0.05582	0.09804	0.00327	0.0049	1
132.662	0.05576	0.09769	0.00327	0.00488	1
133.162	0.0557	0.09781	0.00326	0.00489	1
133.662	0.0557	0.09753	0.00326	0.00488	1
134.162	0.05565	0.09715	0.00326	0.00486	1
134.662	0.05565	0.09703	0.00326	0.00485	1
135.162	0.05559	0.09694	0.00326	0.00485	1
135.662	0.05559	0.0964	0.00326	0.00482	1
136.162	0.05559	0.09736	0.00326	0.00487	1
136.662	0.05559	0.09648	0.00326	0.00482	1
137.162	0.05553	0.09545	0.00325	0.00477	1
137.662	0.05553	0.09635	0.00325	0.00482	1
138.162	0.05553	0.09585	0.00325	0.00479	1
138.662	0.05553	0.09596	0.00325	0.0048	1
139.162	0.05553	0.09573	0.00325	0.00479	1
139.662	0.05553	0.0961	0.00325	0.0048	1
140.162	0.05553	0.09661	0.00325	0.00483	1
140.662	0.05553	0.0968	0.00325	0.00484	1
141.162	0.05553	0.09607	0.00325	0.0048	1
141.662	0.05553	0.09659	0.00325	0.00483	1
142.162	0.05553	0.09679	0.00325	0.00484	1
142.662	0.05553	0.09679	0.00325	0.00484	1
143.162	0.05553	0.09732	0.00325	0.00487	1
143.662	0.05553	0.09679	0.00325	0.00484	1
144.162	0.05553	0.0974	0.00325	0.00487	1
144.662	0.05553	0.09722	0.00325	0.00486	1
145.162	0.05553	0.0973	0.00325	0.00486	1
145.662	0.05553	0.09702	0.00325	0.00485	1
146.162	0.05553	0.09742	0.00325	0.00487	1
146.662	0.05553	0.09701	0.00325	0.00485	1
147.162	0.05553	0.09805	0.00325	0.0049	1
147.662	0.05553	0.09748	0.00325	0.00487	1
148.162	0.05553	0.09796	0.00325	0.0049	1
148.662	0.05553	0.09785	0.00325	0.00489	1
149.162	0.05553	0.09811	0.00325	0.00491	1
149.662	0.05553	0.09795	0.00325	0.0049	1
150.162	0.05553	0.0981	0.00325	0.0049	1
150.662	0.05553	0.09826	0.00325	0.00491	1
151.162	0.05548	0.09813	0.00325	0.00491	1
151.662	0.05548	0.0985	0.00325	0.00492	1
152.162	0.05548	0.0984	0.00325	0.00492	1
152.662	0.05548	0.09856	0.00325	0.00493	1
153.162	0.05548	0.09802	0.00325	0.0049	1
153.662	0.05548	0.09834	0.00325	0.00492	1
154.162	0.05548	0.09824	0.00325	0.00491	1
154.662	0.05548	0.09857	0.00325	0.00493	1
155.162	0.05548	0.0984	0.00325	0.00492	1
155.662	0.05548	0.09861	0.00325	0.00493	1
156.162	0.05548	0.09855	0.00325	0.00493	1
156.662	0.05548	0.09822	0.00325	0.00491	1
157.162	0.05542	0.09853	0.00325	0.00493	1
157.662	0.05542	0.09851	0.00325	0.00493	1
158.162	0.05542	0.09794	0.00325	0.0049	1
158.662	0.05542	0.09847	0.00325	0.00492	1
159.162	0.05542	0.09795	0.00325	0.0049	1
159.662	0.05542	0.09858	0.00325	0.00493	1
160.162	0.05542	0.09874	0.00325	0.00494	1
160.662	0.05542	0.09822	0.00325	0.00491	1
161.162	0.05536	0.09836	0.00324	0.00492	1
161.662	0.05536	0.09793	0.00324	0.0049	1
162.162	0.05536	0.09831	0.00324	0.00492	1
162.662	0.05536	0.0981	0.00324	0.0049	1
163.162	0.05536	0.09804	0.00324	0.0049	1
163.662	0.05536	0.09812	0.00324	0.00491	1
164.162	0.05536	0.09797	0.00324	0.0049	1
164.662	0.05531	0.09753	0.00324	0.00488	1
165.162	0.05531	0.09759	0.00324	0.00488	1
165.662	0.05531	0.0979	0.00324	0.0049	1
166.162	0.05531	0.0977	0.00324	0.00489	1
166.662	0.05531	0.09754	0.00324	0.00488	1
167.162	0.05531	0.09756	0.00324	0.00488	1
167.662	0.05525	0.09752	0.00324	0.00488	1
168.162	0.05525	0.09744	0.00324	0.00487	1
168.662	0.05525	0.09758	0.00324	0.00488	1
169.162	0.05525	0.09756	0.00324	0.00488	1
169.662	0.05525	0.09696	0.00324	0.00485	1
170.162	0.05525	0.09765	0.00324	0.00488	1
170.662	0.05525	0.09791	0.00324	0.0049	1
171.162	0.05525	0.09539	0.00324	0.00477	1
171.662	0.05525	0.09903	0.00324	0.00495	1
172.162	0.05525	0.09765	0.00324	0.00488	1
172.662	0.05525	0.09725	0.00324	0.00486	1
173.162	0.05519	0.09727	0.00323	0.00486	1
173.662	0.05519	0.09746	0.00323	0.00487	1
174.162	0.05519	0.09718	0.00323	0.00486	1
174.662	0.05519	0.09668	0.00323	0.00483	1
175.162	0.05519	0.09703	0.00323	0.00485	1
175.662	0.05519	0.09722	0.00323	0.00486	1
176.162	0.05519	0.09716	0.00323	0.00486	1
176.662	0.05519	0.09723	0.00323	0.00486	1
177.162	0.05519	0.09713	0.00323	0.00486	1
177.662	0.05519	0.09699	0.00323	0.00485	1
178.162	0.05519	0.09691	0.00323	0.00485	1
178.662	0.05519	0.09718	0.00323	0.00486	1
179.162	0.05519	0.09696	0.00323	0.00485	1
179.662	0.05519	0.09739	0.00323	0.00487	1
180.162	0.05519	0.09713	0.00323	0.00486	1
180.662	0.05519	0.09701	0.00323	0.00485	1
181.162	0.05519	0.09683	0.00323	0.00484	1
181.662	0.05519	0.09684	0.00323	0.00484	1
182.162	0.05519	0.0966	0.00323	0.00483	1
182.662	0.05519	0.09769	0.00323	0.00488	1
183.162	0.05519	0.09739	0.00323	0.00487	1
183.662	0.05519	0.09667	0.00323	0.00483	1
184.162	0.05519	0.09719	0.00323	0.00486	1
184.662	0.05519	0.09752	0.00323	0.00488	1
185.162	0.05519	0.09726	0.00323	0.00486	1
185.662	0.05519	0.09713	0.00323	0.00486	1
186.162	0.05519	0.09707	0.00323	0.00485	1
186.662	0.05519	0.09714	0.00323	0.00486	1
187.162	0.05519	0.09688	0.00323	0.00484	1
187.662	0.05519	0.09758	0.00323	0.00488	1
188.162	0.05519	0.09934	0.00323	0.00497	1
188.662	0.05519	0.09987	0.00323	0.00499	1
189.162	0.05519	0.09997	0.00323	0.005	1
189.662	0.05519	0.09908	0.00323	0.00495	1
190.162	0.05519	0.09918	0.00323	0.00496	1
190.662	0.05519	0.09939	0.00323	0.00497	1
191.162	0.05519	0.10153	0.00323	0.00508	1
191.662	0.05514	0.09965	0.00323	0.00498	1
192.162	0.05514	0.10021	0.00323	0.00501	1
192.662	0.05514	0.1001	0.00323	0.00501	1
193.162	0.05514	0.10006	0.00323	0.005	1
193.662	0.05514	0.10004	0.00323	0.005	1
194.162	0.05508	0.1002	0.00323	0.00501	1
194.662	0.05508	0.09958	0.00323	0.00498	1
195.162	0.05502	0.09997	0.00322	0.005	1
195.662	0.05502	0.0995	0.00322	0.00497	1
196.162	0.05502	0.09939	0.00322	0.00497	1
196.662	0.05497	0.0982	0.00322	0.00491	1
197.162	0.05491	0.09844	0.00322	0.00492	1
197.662	0.05491	0.09813	0.00322	0.00491	1
198.162	0.05485	0.09716	0.00321	0.00486	1
198.662	0.05485	0.09702	0.00321	0.00485	1
199.162	0.05485	0.0971	0.00321	0.00486	1
199.662	0.0548	0.09703	0.00321	0.00485	1
200.162	0.0548	0.09588	0.00321	0.00479	1
200.662	0.0548	0.09563	0.00321	0.00478	1
201.162	0.05474	0.09626	0.00321	0.00481	1
201.662	0.05474	0.09579	0.00321	0.00479	1
202.162	0.05474	0.09546	0.00321	0.00477	1
202.662	0.05474	0.09565	0.00321	0.00478	1
203.162	0.05474	0.09535	0.00321	0.00477	1
203.662	0.05474	0.09559	0.00321	0.00478	1
204.162	0.05474	0.09507	0.00321	0.00475	1
204.662	0.05474	0.09553	0.00321	0.00478	1
205.162	0.05474	0.09548	0.00321	0.00477	1
205.662	0.05474	0.09528	0.00321	0.00476	1
206.162	0.05474	0.09496	0.00321	0.00475	1
206.662	0.05474	0.0955	0.00321	0.00477	1
207.162	0.05474	0.09516	0.00321	0.00476	1
207.662	0.05474	0.09479	0.00321	0.00474	1
208.162	0.05474	0.09506	0.00321	0.00475	1
208.662	0.05474	0.09485	0.00321	0.00474	1
209.162	0.05474	0.09544	0.00321	0.00477	1
209.662	0.05474	0.09496	0.00321	0.00475	1
210.162	0.05474	0.09473	0.00321	0.00474	1
210.662	0.05474	0.09516	0.00321	0.00476	1
211.162	0.05474	0.09475	0.00321	0.00474	1
211.662	0.05474	0.09501	0.00321	0.00475	1
212.162	0.05474	0.0955	0.00321	0.00478	1
212.662	0.05474	0.0949	0.00321	0.00474	1
213.162	0.05474	0.09566	0.00321	0.00478	1
213.662	0.05474	0.09494	0.00321	0.00475	1
214.162	0.05474	0.09422	0.00321	0.00471	1
214.662	0.05474	0.09513	0.00321	0.00476	1
215.162	0.05474	0.09486	0.00321	0.00474	1
215.662	0.05474	0.09496	0.00321	0.00475	1
216.162	0.05474	0.09489	0.00321	0.00474	1
216.662	0.05474	0.09464	0.00321	0.00473	1
217.162	0.05474	0.0948	0.00321	0.00474	1
217.662	0.05474	0.09466	0.00321	0.00473	1
218.162	0.05474	0.09464	0.00321	0.00473	1
218.662	0.05474	0.09488	0.00321	0.00474	1
219.162	0.05474	0.0947	0.00321	0.00474	1
219.662	0.05474	0.09442	0.00321	0.00472	1
220.162	0.05474	0.09482	0.00321	0.00474	1
220.662	0.05474	0.09453	0.00321	0.00473	1
221.162	0.05474	0.09469	0.00321	0.00473	1
221.662	0.05474	0.09478	0.00321	0.00474	1
222.162	0.05474	0.09484	0.00321	0.00474	1
222.662	0.05474	0.09447	0.00321	0.00472	1
223.162	0.05474	0.09474	0.00321	0.00474	1
223.662	0.05474	0.09458	0.00321	0.00473	1
224.162	0.05474	0.09424	0.00321	0.00471	1
224.662	0.05474	0.0944	0.00321	0.00472	1
225.162	0.05474	0.09391	0.00321	0.0047	1
225.662	0.05474	0.0943	0.00321	0.00471	1
226.162	0.05474	0.09426	0.00321	0.00471	1
226.662	0.05474	0.09438	0.00321	0.00472	1
227.162	0.05474	0.09429	0.00321	0.00471	1
227.662	0.05474	0.09436	0.00321	0.00472	1
228.162	0.05474	0.09433	0.00321	0.00472	1
228.662	0.05474	0.09418	0.00321	0.00471	1
229.162	0.05474	0.09441	0.00321	0.00472	1
229.662	0.05474	0.09434	0.00321	0.00472	1
230.162	0.05474	0.09411	0.00321	0.00471	1
230.662	0.05474	0.09423	0.00321	0.00471	1
231.162	0.05474	0.09288	0.00321	0.00464	1
231.662	0.05485	0.10421	0.00321	0.00521	1
232.162	0.05485	0.10666	0.00321	0.00533	1
232.662	0.05485	0.10651	0.00321	0.00533	1
233.162	0.05485	0.10515	0.00321	0.00526	1
233.662	0.05485	0.10584	0.00321	0.00529	1
234.162	0.05485	0.10554	0.00321	0.00528	1
234.662	0.05485	0.10603	0.00321	0.0053	1
235.162	0.05485	0.1051	0.00321	0.00526	1
235.662	0.05485	0.1054	0.00321	0.00527	1
236.162	0.05485	0.10525	0.00321	0.00526	1
236.662	0.05485	0.10506	0.00321	0.00525	1
237.162	0.05485	0.10511	0.00321	0.00526	1
237.662	0.05485	0.10541	0.00321	0.00527	1
238.162	0.05485	0.10481	0.00321	0.00524	1
238.662	0.05474	0.1046	0.00321	0.00523	1
239.162	0.05474	0.10507	0.00321	0.00525	1
239.662	0.05474	0.10491	0.00321	0.00525	1
240.162	0.05474	0.10404	0.00321	0.0052	1
240.662	0.05474	0.10416	0.00321	0.00521	1
241.162	0.05474	0.10356	0.00321	0.00518	1
241.662	0.05474	0.10492	0.00321	0.00525	1
242.162	0.05474	0.10481	0.00321	0.00524	1
242.662	0.05468	0.10414	0.0032	0.00521	1
243.162	0.05468	0.10376	0.0032	0.00519	1
243.662	0.05468	0.10381	0.0032	0.00519	1
244.162	0.05463	0.1032	0.0032	0.00516	1
244.662	0.05457	0.10239	0.0032	0.00512	1
245.162	0.05451	0.10214	0.00319	0.00511	1
245.662	0.05446	0.10119	0.00319	0.00506	1
246.162	0.0544	0.10015	0.00319	0.00501	1
246.662	0.05429	0.09961	0.00318	0.00498	1
247.162	0.05423	0.09788	0.00318	0.00489	1
247.662	0.05412	0.09683	0.00317	0.00484	1
248.162	0.05406	0.09557	0.00317	0.00478	1
248.662	0.05395	0.09449	0.00316	0.00472	1
249.162	0.05389	0.0935	0.00316	0.00467	1
249.662	0.05389	0.09318	0.00316	0.00466	1
250.162	0.05383	0.09292	0.00315	0.00465	1
250.662	0.05383	0.09274	0.00315	0.00464	1
251.162	0.05383	0.09253	0.00315	0.00463	1
251.662	0.05383	0.09228	0.00315	0.00461	1
252.162	0.05383	0.09218	0.00315	0.00461	1
252.662	0.05383	0.0917	0.00315	0.00458	1
253.162	0.05383	0.09242	0.00315	0.00462	1
253.662	0.05383	0.09206	0.00315	0.0046	1
254.162	0.05383	0.09205	0.00315	0.0046	1
254.662	0.05383	0.09154	0.00315	0.00458	1
255.162	0.05383	0.09238	0.00315	0.00462	1
255.662	0.05383	0.09199	0.00315	0.0046	1
256.162	0.05383	0.09139	0.00315	0.00457	1
256.662	0.05383	0.09154	0.00315	0.00458	1
257.162	0.05383	0.09193	0.00315	0.0046	1
257.662	0.05383	0.09136	0.00315	0.00457	1
258.162	0.05383	0.09163	0.00315	0.00458	1
258.662	0.05383	0.09148	0.00315	0.00457	1
259.162	0.05383	0.09141	0.00315	0.00457	1
259.662	0.05383	0.09164	0.00315	0.00458	1
260.162	0.05383	0.09146	0.00315	0.00457	1
260.662	0.05383	0.09156	0.00315	0.00458	1
261.162	0.05383	0.09147	0.00315	0.00457	1
261.662	0.05383	0.09105	0.00315	0.00455	1
262.162	0.05383	0.09106	0.00315	0.00455	1
262.662	0.05383	0.09133	0.00315	0.00457	1
263.162	0.05383	0.09109	0.00315	0.00455	1
263.662	0.05383	0.09109	0.00315	0.00455	1
264.162	0.05383	0.09106	0.00315	0.00455	1
264.662	0.05383	0.09093	0.00315	0.00455	1
265.162	0.05383	0.0908	0.00315	0.00454	1
265.662	0.05395	0.09094	0.00316	0.00455	1
266.162	0.05395	0.09083	0.00316	0.00454	1
266.662	0.05395	0.09053	0.00316	0.00453	1
267.162	0.05395	0.09076	0.00316	0.00454	1
267.662	0.05395	0.09066	0.00316	0.00453	1
268.162	0.05395	0.09065	0.00316	0.00453	1
268.662	0.05395	0.09064	0.00316	0.00453	1
269.162	0.054	0.09051	0.00316	0.00453	1
269.662	0.054	0.09023	0.00316	0.00451	1
270.162	0.054	0.09032	0.00316	0.00452	1
270.662	0.054	0.09052	0.00316	0.00453	1
271.162	0.054	0.09051	0.00316	0.00453	1
271.662	0.054	0.09019	0.00316	0.00451	1
272.162	0.054	0.09056	0.00316	0.00453	1
272.662	0.05406	0.09001	0.00317	0.0045	1
273.162	0.05406	0.09025	0.00317	0.00451	1
273.662	0.05406	0.08979	0.00317	0.00449	1
274.162	0.05406	0.09018	0.00317	0.00451	1
274.662	0.05406	0.08984	0.00317	0.00449	1
275.162	0.05412	0.0899	0.00317	0.0045	1
275.662	0.05412	0.08965	0.00317	0.00448	1
276.162	0.05412	0.08973	0.00317	0.00449	1
276.662	0.05417	0.08969	0.00317	0.00448	1
277.162	0.05417	0.08965	0.00317	0.00448	1
277.662	0.05417	0.0895	0.00317	0.00447	1
278.162	0.05417	0.08945	0.00317	0.00447	1
278.662	0.05423	0.08945	0.00318	0.00447	1
279.162	0.05423	0.08944	0.00318	0.00447	1
279.662	0.05423	0.08936	0.00318	0.00447	1
280.162	0.05423	0.08941	0.00318	0.00447	1
280.662	0.05429	0.08924	0.00318	0.00446	1
281.162	0.05429	0.08926	0.00318	0.00446	1
281.662	0.05429	0.08924	0.00318	0.00446	1
282.162	0.05429	0.08917	0.00318	0.00446	1
282.662	0.05429	0.08892	0.00318	0.00445	1
283.162	0.05429	0.08898	0.00318	0.00445	1
283.662	0.05434	0.08916	0.00318	0.00446	1
284.162	0.05434	0.089	0.00318	0.00445	1
284.662	0.0544	0.08886	0.00319	0.00444	1
285.162	0.0544	0.08872	0.00319	0.00444	1
285.662	0.0544	0.08887	0.00319	0.00444	1
286.162	0.05446	0.08867	0.00319	0.00443	1
286.662	0.05446	0.08882	0.00319	0.00444	1
287.162	0.05451	0.08877	0.00319	0.00444	1
287.662	0.05457	0.08876	0.0032	0.00444	1
288.162	0.05457	0.08869	0.0032	0.00443	1
288.662	0.05463	0.08905	0.0032	0.00445	1
289.162	0.05463	0.08861	0.0032	0.00443	1
289.662	0.05468	0.08897	0.0032	0.00445	1
290.162	0.05474	0.08884	0.00321	0.00444	1
290.662	0.05474	0.08878	0.00321	0.00444	1
291.162	0.0548	0.08929	0.00321	0.00446	1
291.662	0.05485	0.08885	0.00321	0.00444	1
292.162	0.05485	0.08901	0.00321	0.00445	1
292.662	0.05491	0.08914	0.00322	0.00446	1
293.162	0.05497	0.08884	0.00322	0.00444	1
293.662	0.05502	0.08904	0.00322	0.00445	1
294.162	0.05508	0.08937	0.00323	0.00447	1
294.662	0.05508	0.08929	0.00323	0.00446	1
295.162	0.05514	0.08974	0.00323	0.00449	1
295.662	0.05519	0.08954	0.00323	0.00448	1
296.162	0.05525	0.08994	0.00324	0.0045	1
296.662	0.05531	0.09002	0.00324	0.0045	1
297.162	0.05536	0.09021	0.00324	0.00451	1
297.662	0.05542	0.09044	0.00325	0.00452	1
298.162	0.05548	0.09061	0.00325	0.00453	1
298.662	0.05553	0.091	0.00325	0.00455	1
299.162	0.05553	0.09093	0.00325	0.00455	1
299.662	0.05559	0.09119	0.00326	0.00456	1
300.162	0.05565	0.09119	0.00326	0.00456	1
300.662	0.0557	0.09173	0.00326	0.00459	1
301.162	0.05576	0.09194	0.00327	0.0046	1
301.662	0.05582	0.09244	0.00327	0.00462	1
302.162	0.05587	0.09242	0.00327	0.00462	1
302.662	0.05599	0.09328	0.00328	0.00466	1
303.162	0.0561	0.09345	0.00329	0.00467	1
303.662	0.05616	0.09374	0.00329	0.00469	1
304.162	0.05621	0.09406	0.00329	0.0047	1
304.662	0.05621	0.09451	0.00329	0.00473	1
305.162	0.05627	0.09456	0.0033	0.00473	1
305.662	0.05633	0.09507	0.0033	0.00475	1
306.162	0.05638	0.09549	0.0033	0.00477	1
306.662	0.05644	0.09556	0.00331	0.00478	1
307.162	0.0565	0.0961	0.00331	0.0048	1
307.662	0.05661	0.09646	0.00332	0.00482	1
308.162	0.05661	0.09678	0.00332	0.00484	1
308.662	0.05667	0.09679	0.00332	0.00484	1
309.162	0.05672	0.09726	0.00332	0.00486	1
309.662	0.05672	0.09745	0.00332	0.00487	1
310.162	0.05672	0.09746	0.00332	0.00487	1
310.662	0.05678	0.09759	0.00333	0.00488	1
311.162	0.05678	0.09761	0.00333	0.00488	1
311.662	0.05678	0.09782	0.00333	0.00489	1
312.162	0.05684	0.09783	0.00333	0.00489	1
312.662	0.05684	0.09801	0.00333	0.0049	1
313.162	0.05684	0.09808	0.00333	0.0049	1
313.662	0.05684	0.09758	0.00333	0.00488	1
314.162	0.05689	0.09794	0.00333	0.0049	1
314.662	0.05689	0.09799	0.00333	0.0049	1
315.162	0.05689	0.09806	0.00333	0.0049	1
315.662	0.05689	0.09787	0.00333	0.00489	1
316.162	0.05689	0.09822	0.00333	0.00491	1
316.662	0.05695	0.09822	0.00334	0.00491	1
317.162	0.05695	0.09788	0.00334	0.00489	1
317.662	0.05695	0.09776	0.00334	0.00489	1
318.162	0.05695	0.0981	0.00334	0.0049	1
318.662	0.05695	0.09781	0.00334	0.00489	1
319.162	0.05695	0.0979	0.00334	0.0049	1
319.662	0.05695	0.098	0.00334	0.0049	1
320.162	0.05695	0.09783	0.00334	0.00489	1
320.662	0.05701	0.09759	0.00334	0.00488	1
321.162	0.05701	0.09794	0.00334	0.0049	1
321.662	0.05701	0.09749	0.00334	0.00487	1
322.162	0.05701	0.09781	0.00334	0.00489	1
322.662	0.05701	0.0979	0.00334	0.00489	1
323.162	0.05701	0.09743	0.00334	0.00487	1
323.662	0.05701	0.09747	0.00334	0.00487	1
324.162	0.05701	0.09747	0.00334	0.00487	1
324.662	0.05701	0.09762	0.00334	0.00488	1
325.162	0.05706	0.09744	0.00334	0.00487	1
325.662	0.05706	0.09746	0.00334	0.00487	1
326.162	0.05706	0.09719	0.00334	0.00486	1
326.662	0.05706	0.0975	0.00334	0.00488	1
327.162	0.05706	0.09708	0.00334	0.00485	1
327.662	0.05706	0.0971	0.00334	0.00485	1
328.162	0.05706	0.09736	0.00334	0.00487	1
328.662	0.05712	0.09724	0.00335	0.00486	1
329.162	0.05712	0.09697	0.00335	0.00485	1
329.662	0.05712	0.09743	0.00335	0.00487	1
330.162	0.05712	0.09677	0.00335	0.00484	1
330.662	0.05712	0.09726	0.00335	0.00486	1
331.162	0.05712	0.09754	0.00335	0.00488	1
331.662	0.05718	0.09695	0.00335	0.00485	1
332.162	0.05718	0.0971	0.00335	0.00485	1
332.662	0.05718	0.09723	0.00335	0.00486	1
333.162	0.05718	0.09752	0.00335	0.00488	1
333.662	0.05723	0.09712	0.00335	0.00486	1
334.162	0.05723	0.09736	0.00335	0.00487	1
334.662	0.05723	0.09711	0.00335	0.00486	1
335.162	0.05723	0.09741	0.00335	0.00487	1
335.662	0.05723	0.09742	0.00335	0.00487	1
336.162	0.05729	0.09743	0.00336	0.00487	1
336.662	0.05729	0.09746	0.00336	0.00487	1
337.162	0.05729	0.09765	0.00336	0.00488	1
337.662	0.05729	0.09752	0.00336	0.00488	1
338.162	0.05729	0.09719	0.00336	0.00486	1
338.662	0.05735	0.09764	0.00336	0.00488	1
339.162	0.05735	0.09762	0.00336	0.00488	1
339.662	0.05735	0.09753	0.00336	0.00488	1
340.162	0.05735	0.09751	0.00336	0.00488	1
340.662	0.0574	0.09795	0.00336	0.0049	1
341.162	0.0574	0.09776	0.00336	0.00489	1
341.662	0.0574	0.09764	0.00336	0.00488	1
342.162	0.0574	0.09735	0.00336	0.00487	1
342.662	0.0574	0.09805	0.00336	0.0049	1
343.162	0.05746	0.0975	0.00337	0.00488	1
343.662	0.05746	0.09793	0.00337	0.0049	1
344.162	0.05746	0.09821	0.00337	0.00491	1
344.662	0.05746	0.09766	0.00337	0.00488	1
345.162	0.05746	0.09795	0.00337	0.0049	1
345.662	0.05746	0.09786	0.00337	0.00489	1
346.162	0.05746	0.09775	0.00337	0.00489	1
346.662	0.05752	0.09772	0.00337	0.00489	1
347.162	0.05752	0.0973	0.00337	0.00487	1
347.662	0.05752	0.09795	0.00337	0.0049	1
348.162	0.05752	0.09745	0.00337	0.00487	1
348.662	0.05752	0.09769	0.00337	0.00488	1
349.162	0.05752	0.09774	0.00337	0.00489	1
349.662	0.05752	0.0978	0.00337	0.00489	1
350.162	0.05752	0.09734	0.00337	0.00487	1
350.662	0.05752	0.09747	0.00337	0.00487	1
351.162	0.05752	0.09747	0.00337	0.00487	1
351.662	0.05752	0.09713	0.00337	0.00486	1
352.162	0.05757	0.09692	0.00337	0.00485	1
352.662	0.05757	0.09714	0.00337	0.00486	1
353.162	0.05757	0.09753	0.00337	0.00488	1
353.662	0.05757	0.09687	0.00337	0.00484	1
354.162	0.05757	0.09673	0.00337	0.00484	1
354.662	0.05757	0.09695	0.00337	0.00485	1
355.162	0.05757	0.09734	0.00337	0.00487	1
355.662	0.05757	0.09628	0.00337	0.00481	1
356.162	0.05757	0.09732	0.00337	0.00487	1
356.662	0.05763	0.097	0.00338	0.00485	1
357.162	0.05763	0.09715	0.00338	0.00486	1
357.662	0.05763	0.09706	0.00338	0.00485	1
358.162	0.05763	0.09728	0.00338	0.00486	1
358.662	0.05763	0.09654	0.00338	0.00483	1
359.162	0.05769	0.09695	0.00338	0.00485	1
359.662	0.05769	0.09669	0.00338	0.00483	1
360.162	0.05769	0.09756	0.00338	0.00488	1
360.662	0.05769	0.09682	0.00338	0.00484	1
361.162	0.05769	0.09711	0.00338	0.00486	1
361.662	0.05774	0.09725	0.00338	0.00486	1
362.162	0.05774	0.09688	0.00338	0.00484	1
362.662	0.05774	0.09707	0.00338	0.00485	1
363.162	0.0578	0.09772	0.00339	0.00489	1
363.662	0.0578	0.09776	0.00339	0.00489	1
364.162	0.0578	0.09737	0.00339	0.00487	1
364.662	0.0578	0.09762	0.00339	0.00488	1
365.162	0.05786	0.09745	0.00339	0.00487	1
365.662	0.05786	0.09785	0.00339	0.00489	1
366.162	0.05786	0.09794	0.00339	0.0049	1
366.662	0.05791	0.09752	0.00339	0.00488	1
367.162	0.05791	0.09844	0.00339	0.00492	1
367.662	0.05791	0.09789	0.00339	0.00489	1
368.162	0.05791	0.09821	0.00339	0.00491	1
368.662	0.05791	0.09823	0.00339	0.00491	1
369.162	0.05797	0.0973	0.0034	0.00486	1
369.662	0.05797	0.09789	0.0034	0.00489	1
370.162	0.05797	0.09829	0.0034	0.00491	1
370.662	0.05797	0.09829	0.0034	0.00491	1
371.162	0.05797	0.09873	0.0034	0.00494	1
371.662	0.05797	0.098	0.0034	0.0049	1
372.162	0.05797	0.09829	0.0034	0.00491	1
372.662	0.05797	0.09774	0.0034	0.00489	1
373.162	0.05803	0.09795	0.0034	0.0049	1
373.662	0.05803	0.09791	0.0034	0.0049	1
374.162	0.05803	0.09808	0.0034	0.0049	1
374.662	0.05803	0.09777	0.0034	0.00489	1
375.162	0.05803	0.09785	0.0034	0.00489	1
375.662	0.05803	0.09739	0.0034	0.00487	1
376.162	0.05803	0.0977	0.0034	0.00488	1
376.662	0.05803	0.0976	0.0034	0.00488	1
377.162	0.05803	0.09754	0.0034	0.00488	1
377.662	0.05803	0.09752	0.0034	0.00488	1
378.162	0.05808	0.0974	0.0034	0.00487	1
378.662	0.05808	0.09726	0.0034	0.00486	1
379.162	0.05808	0.09757	0.0034	0.00488	1
379.662	0.05808	0.09743	0.0034	0.00487	1
380.162	0.05808	0.0974	0.0034	0.00487	1
380.662	0.05808	0.09737	0.0034	0.00487	1
381.162	0.05808	0.09677	0.0034	0.00484	1
381.662	0.05808	0.09702	0.0034	0.00485	1
382.162	0.05808	0.09725	0.0034	0.00486	1
382.662	0.05814	0.09705	0.0034	0.00485	1
383.162	0.05814	0.09726	0.0034	0.00486	1
383.662	0.05814	0.09703	0.0034	0.00485	1
384.162	0.05814	0.09727	0.0034	0.00486	1
384.662	0.05814	0.09707	0.0034	0.00485	1
385.162	0.0582	0.09722	0.00341	0.00486	1
385.662	0.0582	0.09709	0.00341	0.00485	1
386.162	0.0582	0.09704	0.00341	0.00485	1
386.662	0.0582	0.09711	0.00341	0.00486	1
387.162	0.0582	0.09746	0.00341	0.00487	1
387.662	0.05825	0.09723	0.00341	0.00486	1
388.162	0.05825	0.0974	0.00341	0.00487	1
388.662	0.05825	0.09761	0.00341	0.00488	1
389.162	0.05831	0.09733	0.00341	0.00487	1
389.662	0.05831	0.09772	0.00341	0.00489	1
390.162	0.05831	0.0978	0.00341	0.00489	1
390.662	0.05831	0.0977	0.00341	0.00488	1
391.162	0.05837	0.0978	0.00342	0.00489	1
391.662	0.05837	0.09805	0.00342	0.0049	1
392.162	0.05837	0.09771	0.00342	0.00489	1
392.662	0.05842	0.0981	0.00342	0.0049	1
393.162	0.05842	0.09825	0.00342	0.00491	1
393.662	0.05842	0.09816	0.00342	0.00491	1
394.162	0.05842	0.09838	0.00342	0.00492	1
394.662	0.05848	0.09822	0.00342	0.00491	1
395.162	0.05848	0.09841	0.00342	0.00492	1
395.662	0.05848	0.09812	0.00342	0.00491	1
396.162	0.05848	0.09832	0.00342	0.00492	1
396.164	0.05848	0.09817	0.00342	0.00491	1
396.664	0.07146	0.26822	0.00418	0.01341	1
397.164	0.08579	0.47009	0.00502	0.0235	1
397.664	0.10002	0.664	0.00586	0.0332	1
398.164	0.11418	0.85451	0.00669	0.04273	1
398.664	0.12846	1.04643	0.00752	0.05232	1
399.164	0.14274	1.24	0.00836	0.062	1
399.664	0.15685	1.4397	0.00919	0.07199	1
400.164	0.17119	1.64862	0.01003	0.08243	1
400.664	0.18536	1.86196	0.01086	0.0931	1
401.164	0.19952	2.08179	0.01169	0.10409	1
401.664	0.2138	2.30975	0.01252	0.11549	1
402.164	0.22814	2.54793	0.01336	0.1274	1
402.664	0.24225	2.78829	0.01419	0.13941	1
403.164	0.25653	3.03017	0.01502	0.15151	1
403.664	0.2707	3.27722	0.01585	0.16386	1
404.164	0.28498	3.53133	0.01669	0.17657	1
404.664	0.29914	3.77953	0.01752	0.18898	1
405.164	0.31342	4.03593	0.01836	0.2018	1
405.664	0.32765	4.28508	0.01919	0.21425	1
406.164	0.34176	4.51786	0.02002	0.22589	1
406.664	0.35604	4.75378	0.02085	0.23769	1
407.164	0.37037	5.01413	0.02169	0.25071	1
407.664	0.38443	5.2797	0.02251	0.26398	1
408.164	0.39882	5.56057	0.02336	0.27803	1
408.664	0.4131	5.84213	0.02419	0.29211	1
409.164	0.4271	6.20609	0.02501	0.3103	1
409.664	0.44143	6.5668	0.02585	0.32834	1
410.164	0.45577	6.918	0.02669	0.3459	1
410.664	0.46982	7.27999	0.02752	0.364	1
411.164	0.4841	7.64637	0.02835	0.38232	1
411.664	0.49844	8.01423	0.02919	0.40071	1
412.164	0.51261	8.37168	0.03002	0.41858	1
412.664	0.52683	8.73838	0.03085	0.43692	1
413.164	0.54117	9.11069	0.03169	0.45553	1
413.664	0.55522	9.48377	0.03252	0.47419	1
414.164	0.56956	9.8293	0.03336	0.49147	1
414.258	0.57228	9.90043	0.03352	0.49502	1.5
414.26	0.57228	9.90185	0.03352	0.49509	1.5
414.76	0.558	9.23491	0.03268	0.46175	1.5
415.26	0.54383	8.65118	0.03185	0.43256	1.5
415.76	0.52955	8.10466	0.03101	0.40523	1.5
416.26	0.51527	7.59511	0.03018	0.37976	1.5
416.76	0.50105	7.10778	0.02934	0.35539	1.5
417.26	0.48694	6.64944	0.02852	0.33247	1.5
417.76	0.4726	6.1989	0.02768	0.30994	1.5
418.26	0.45832	5.76892	0.02684	0.28845	1.5
418.76	0.44421	5.36175	0.02602	0.26809	1.5
419.26	0.42987	5.00504	0.02518	0.25025	1.5
419.76	0.41571	4.67725	0.02435	0.23386	1.5
420.26	0.40154	4.371	0.02352	0.21855	1.5
420.76	0.3872	4.08046	0.02268	0.20402	1.5
421.26	0.37304	3.79805	0.02185	0.1899	1.5
421.76	0.35881	3.52828	0.02101	0.17641	1.5
422.26	0.34453	3.27382	0.02018	0.16369	1.5
422.76	0.33031	3.04136	0.01934	0.15207	1.5
423.26	0.31614	2.82061	0.01851	0.14103	1.5
423.76	0.30186	2.60546	0.01768	0.13027	1.5
424.26	0.28758	2.38708	0.01684	0.11935	1.5
424.76	0.27342	2.18379	0.01601	0.10919	1.5
425.26	0.25919	1.98614	0.01518	0.09931	1.5
425.76	0.24491	1.78169	0.01434	0.08908	1.5
426.26	0.23069	1.58166	0.01351	0.07908	1.5
426.76	0.21652	1.39006	0.01268	0.0695	1.5
427.26	0.20219	1.19646	0.01184	0.05982	1.5
427.76	0.18802	1.01582	0.01101	0.05079	1.5
428.26	0.17385	0.8466	0.01018	0.04233	1.5
428.76	0.15952	0.67788	0.00934	0.03389	1.5
429.26	0.14529	0.52244	0.00851	0.02612	1.5
429.76	0.13124	0.3728	0.00769	0.01864	1.5
430.26	0.11679	0.23085	0.00684	0.01154	1.5
430.76	0.10268	0.10165	0.00601	0.00508	1.5
430.766	0.10251	0.09963	0.006	0.00498	2
430.768	0.1024	0.09896	0.006	0.00495	2
431.268	0.09418	0.04448	0.00552	0.00222	2
431.768	0.09197	0.04402	0.00539	0.0022	2
432.268	0.09186	0.06057	0.00538	0.00303	2
432.768	0.09186	0.07409	0.00538	0.0037	2
433.268	0.09186	0.08481	0.00538	0.00424	2
433.768	0.09186	0.09427	0.00538	0.00471	2
434.268	0.09186	0.10195	0.00538	0.0051	2
434.768	0.09186	0.10795	0.00538	0.0054	2
435.268	0.09186	0.11516	0.00538	0.00576	2
435.768	0.0918	0.11875	0.00538	0.00594	2
436.268	0.09169	0.12403	0.00537	0.0062	2
436.768	0.09129	0.12515	0.00535	0.00626	2
437.268	0.09027	0.11538	0.00529	0.00577	2
437.768	0.08902	0.10218	0.00521	0.00511	2
438.268	0.08817	0.09387	0.00516	0.00469	2
438.768	0.08766	0.09323	0.00513	0.00466	2
439.268	0.08715	0.0912	0.0051	0.00456	2
439.768	0.08676	0.08979	0.00508	0.00449	2
440.268	0.08647	0.08867	0.00506	0.00443	2
440.768	0.0863	0.09128	0.00505	0.00456	2
441.268	0.08619	0.09096	0.00505	0.00455	2
441.768	0.08613	0.09313	0.00504	0.00466	2
442.268	0.08608	0.09551	0.00504	0.00478	2
442.768	0.08602	0.0985	0.00504	0.00493	2
443.268	0.08596	0.09932	0.00503	0.00497	2
443.768	0.08591	0.10274	0.00503	0.00514	2
444.268	0.08585	0.10413	0.00503	0.00521	2
444.768	0.08579	0.10485	0.00502	0.00524	2
445.268	0.08562	0.10433	0.00501	0.00522	2
445.768	0.0854	0.10415	0.005	0.00521	2
446.268	0.08506	0.10201	0.00498	0.0051	2
446.768	0.0846	0.09844	0.00495	0.00492	2
447.268	0.08409	0.09277	0.00492	0.00464	2
447.768	0.08375	0.08848	0.00491	0.00442	2
448.268	0.08353	0.08899	0.00489	0.00445	2
448.768	0.08347	0.08924	0.00489	0.00446	2
449.268	0.08347	0.09089	0.00489	0.00454	2
449.768	0.08341	0.09245	0.00489	0.00462	2
450.268	0.08341	0.0931	0.00489	0.00466	2
450.768	0.08341	0.09434	0.00489	0.00472	2
451.268	0.08341	0.09608	0.00489	0.0048	2
451.768	0.08341	0.09765	0.00489	0.00488	2
452.268	0.08341	0.09854	0.00489	0.00493	2
452.768	0.08336	0.10004	0.00488	0.005	2
453.268	0.08336	0.10047	0.00488	0.00502	2
453.768	0.08336	0.10289	0.00488	0.00514	2
454.268	0.0833	0.10299	0.00488	0.00515	2
454.768	0.08324	0.1053	0.00488	0.00526	2
455.268	0.08319	0.1042	0.00487	0.00521	2
455.768	0.08307	0.10558	0.00487	0.00528	2
456.268	0.0829	0.10468	0.00486	0.00523	2
456.768	0.08268	0.10217	0.00484	0.00511	2
457.268	0.08239	0.09838	0.00483	0.00492	2
457.768	0.08205	0.0949	0.00481	0.00474	2
458.268	0.08177	0.09382	0.00479	0.00469	2
458.768	0.0816	0.09175	0.00478	0.00459	2
459.268	0.08149	0.09066	0.00477	0.00453	2
459.768	0.08143	0.09022	0.00477	0.00451	2
460.268	0.08137	0.09166	0.00477	0.00458	2
460.768	0.08137	0.0924	0.00477	0.00462	2
461.268	0.08137	0.09278	0.00477	0.00464	2
461.768	0.08137	0.09385	0.00477	0.00469	2
462.268	0.08137	0.0942	0.00477	0.00471	2
462.768	0.08137	0.09531	0.00477	0.00477	2
463.268	0.08137	0.09588	0.00477	0.00479	2
463.768	0.08137	0.09603	0.00477	0.0048	2
464.268	0.08137	0.09773	0.00477	0.00489	2
464.768	0.08137	0.09843	0.00477	0.00492	2
465.268	0.08137	0.09826	0.00477	0.00491	2
465.768	0.08137	0.0997	0.00477	0.00498	2
466.268	0.08137	0.09997	0.00477	0.005	2
466.768	0.08132	0.10055	0.00476	0.00503	2
467.268	0.08132	0.10066	0.00476	0.00503	2
467.768	0.08132	0.10146	0.00476	0.00507	2
468.268	0.08126	0.10191	0.00476	0.0051	2
468.768	0.08126	0.10226	0.00476	0.00511	2
469.268	0.0812	0.10251	0.00476	0.00513	2
469.768	0.08115	0.10263	0.00475	0.00513	2
470.268	0.08109	0.10223	0.00475	0.00511	2
470.768	0.08098	0.10171	0.00474	0.00509	2
471.268	0.08092	0.10127	0.00474	0.00506	2
471.768	0.08081	0.09988	0.00473	0.00499	2
472.268	0.08064	0.09903	0.00472	0.00495	2
472.768	0.08052	0.09782	0.00472	0.00489	2
473.268	0.08041	0.09669	0.00471	0.00483	2
473.768	0.08035	0.09603	0.00471	0.0048	2
474.268	0.08024	0.09543	0.0047	0.00477	2
474.768	0.08018	0.0952	0.0047	0.00476	2
475.268	0.08013	0.09525	0.00469	0.00476	2
475.768	0.08013	0.0948	0.00469	0.00474	2
476.268	0.08007	0.09482	0.00469	0.00474	2
476.768	0.08007	0.09555	0.00469	0.00478	2
477.268	0.08007	0.09532	0.00469	0.00477	2
477.768	0.08001	0.09587	0.00469	0.00479	2
478.268	0.08001	0.09551	0.00469	0.00478	2
478.768	0.08001	0.09635	0.00469	0.00482	2
479.268	0.08001	0.09639	0.00469	0.00482	2
479.768	0.08001	0.09707	0.00469	0.00485	2
480.268	0.08001	0.09719	0.00469	0.00486	2
480.768	0.08001	0.09747	0.00469	0.00487	2
481.268	0.08001	0.09774	0.00469	0.00489	2
481.768	0.07996	0.09804	0.00468	0.0049	2
482.268	0.07996	0.0982	0.00468	0.00491	2
482.768	0.07996	0.09843	0.00468	0.00492	2
483.268	0.07996	0.09909	0.00468	0.00495	2
483.768	0.07996	0.09934	0.00468	0.00497	2
484.268	0.07996	0.09945	0.00468	0.00497	2
484.768	0.0799	0.09962	0.00468	0.00498	2
485.268	0.0799	0.09951	0.00468	0.00498	2
485.768	0.0799	0.09984	0.00468	0.00499	2
486.268	0.07984	0.09994	0.00468	0.005	2
486.768	0.07984	0.10005	0.00468	0.005	2
487.268	0.07979	0.09997	0.00467	0.005	2
487.768	0.07979	0.1	0.00467	0.005	2
488.268	0.07973	0.09973	0.00467	0.00499	2
488.768	0.07973	0.09959	0.00467	0.00498	2
489.268	0.07967	0.09923	0.00467	0.00496	2
489.768	0.07962	0.09929	0.00466	0.00496	2
490.268	0.07956	0.09895	0.00466	0.00495	2
490.768	0.07956	0.09873	0.00466	0.00494	2
491.268	0.0795	0.09841	0.00466	0.00492	2
491.768	0.07945	0.09766	0.00465	0.00488	2
492.268	0.07939	0.09763	0.00465	0.00488	2
492.768	0.07933	0.0974	0.00465	0.00487	2
493.268	0.07933	0.09714	0.00465	0.00486	2
493.768	0.07928	0.09669	0.00464	0.00483	2
494.268	0.07922	0.09652	0.00464	0.00483	2
494.768	0.07922	0.0965	0.00464	0.00483	2
495.268	0.07916	0.09605	0.00464	0.0048	2
495.768	0.07916	0.09612	0.00464	0.00481	2
496.268	0.07916	0.09581	0.00464	0.00479	2
496.768	0.07911	0.0963	0.00463	0.00482	2
497.268	0.07911	0.09658	0.00463	0.00483	2
497.768	0.07911	0.09646	0.00463	0.00482	2
498.268	0.07911	0.09651	0.00463	0.00483	2
498.768	0.07911	0.09706	0.00463	0.00485	2
499.268	0.07905	0.0969	0.00463	0.00484	2
499.768	0.07905	0.09628	0.00463	0.00481	2
500.268	0.07905	0.09666	0.00463	0.00483	2
500.768	0.07905	0.09741	0.00463	0.00487	2
501.268	0.07905	0.09726	0.00463	0.00486	2
501.768	0.07905	0.09721	0.00463	0.00486	2
502.268	0.07905	0.09741	0.00463	0.00487	2
502.768	0.07905	0.09768	0.00463	0.00488	2
503.268	0.07905	0.0975	0.00463	0.00487	2
503.768	0.07899	0.09789	0.00463	0.00489	2
504.268	0.07899	0.0977	0.00463	0.00488	2
504.768	0.07899	0.09786	0.00463	0.00489	2
505.268	0.07899	0.09812	0.00463	0.00491	2
505.768	0.07899	0.09798	0.00463	0.0049	2
506.268	0.07899	0.09839	0.00463	0.00492	2
506.768	0.07899	0.09827	0.00463	0.00491	2
507.268	0.07899	0.09822	0.00463	0.00491	2
507.768	0.07899	0.0982	0.00463	0.00491	2
508.268	0.07894	0.0989	0.00462	0.00494	2
508.768	0.07894	0.09861	0.00462	0.00493	2
509.268	0.07894	0.09856	0.00462	0.00493	2
509.768	0.07894	0.09838	0.00462	0.00492	2
510.268	0.07894	0.09865	0.00462	0.00493	2
510.768	0.07888	0.09868	0.00462	0.00493	2
511.268	0.07888	0.09881	0.00462	0.00494	2
511.768	0.07888	0.09876	0.00462	0.00494	2
512.268	0.07882	0.09877	0.00462	0.00494	2
512.768	0.07882	0.09838	0.00462	0.00492	2
513.268	0.07882	0.09836	0.00462	0.00492	2
513.768	0.07882	0.09887	0.00462	0.00494	2
514.268	0.07877	0.09818	0.00461	0.00491	2
514.768	0.07877	0.09834	0.00461	0.00492	2
515.268	0.07877	0.09799	0.00461	0.0049	2
515.768	0.07871	0.09801	0.00461	0.0049	2
516.268	0.07871	0.09782	0.00461	0.00489	2
516.768	0.07865	0.09785	0.00461	0.00489	2
517.268	0.07865	0.09757	0.00461	0.00488	2
517.768	0.07865	0.09727	0.00461	0.00486	2
518.268	0.0786	0.09739	0.0046	0.00487	2
518.768	0.0786	0.09705	0.0046	0.00485	2
519.268	0.0786	0.09724	0.0046	0.00486	2
519.768	0.0786	0.09714	0.0046	0.00486	2
520.268	0.07854	0.097	0.0046	0.00485	2
520.768	0.07854	0.09705	0.0046	0.00485	2
521.268	0.07854	0.09666	0.0046	0.00483	2
521.768	0.07854	0.09672	0.0046	0.00484	2
522.268	0.07854	0.0969	0.0046	0.00485	2
522.768	0.07848	0.09687	0.0046	0.00484	2
523.268	0.07848	0.09675	0.0046	0.00484	2
523.768	0.07848	0.09676	0.0046	0.00484	2
524.268	0.07848	0.09672	0.0046	0.00484	2
524.768	0.07848	0.09667	0.0046	0.00483	2
525.268	0.07848	0.09678	0.0046	0.00484	2
525.768	0.07848	0.09695	0.0046	0.00485	2
526.268	0.07848	0.09686	0.0046	0.00484	2
526.768	0.07848	0.09706	0.0046	0.00485	2
527.268	0.07848	0.09686	0.0046	0.00484	2
527.768	0.07848	0.09711	0.0046	0.00486	2
528.268	0.07848	0.09728	0.0046	0.00486	2
528.768	0.07848	0.09723	0.0046	0.00486	2
529.268	0.07848	0.09715	0.0046	0.00486	2
529.768	0.07848	0.09741	0.0046	0.00487	2
530.268	0.07848	0.09732	0.0046	0.00487	2
530.768	0.07848	0.0973	0.0046	0.00487	2
531.268	0.07848	0.09753	0.0046	0.00488	2
531.768	0.07848	0.09749	0.0046	0.00487	2
532.268	0.07848	0.09752	0.0046	0.00488	2
532.768	0.07848	0.09771	0.0046	0.00489	2
533.268	0.07848	0.09775	0.0046	0.00489	2
533.768	0.07843	0.09761	0.00459	0.00488	2
534.268	0.07843	0.09791	0.00459	0.0049	2
534.768	0.07843	0.098	0.00459	0.0049	2
535.268	0.07843	0.09765	0.00459	0.00488	2
535.768	0.07843	0.09795	0.00459	0.0049	2
536.268	0.07843	0.09795	0.00459	0.0049	2
536.768	0.07843	0.09784	0.00459	0.00489	2
537.268	0.07843	0.09795	0.00459	0.0049	2
537.768	0.07843	0.09797	0.00459	0.0049	2
538.268	0.07843	0.09785	0.00459	0.00489	2
538.768	0.07843	0.09836	0.00459	0.00492	2
539.268	0.07843	0.09817	0.00459	0.00491	2
539.768	0.07843	0.09803	0.00459	0.0049	2
540.268	0.07843	0.09799	0.00459	0.0049	2
540.768	0.07843	0.09804	0.00459	0.0049	2
541.268	0.07837	0.09791	0.00459	0.0049	2
541.768	0.07837	0.09805	0.00459	0.0049	2
542.268	0.07837	0.09821	0.00459	0.00491	2
542.768	0.07837	0.09804	0.00459	0.0049	2
543.268	0.07837	0.09825	0.00459	0.00491	2
543.768	0.07837	0.09785	0.00459	0.00489	2
544.268	0.07837	0.098	0.00459	0.0049	2
544.768	0.07837	0.09807	0.00459	0.0049	2
545.268	0.07837	0.09799	0.00459	0.0049	2
545.768	0.07837	0.09824	0.00459	0.00491	2
546.268	0.07837	0.09776	0.00459	0.00489	2
546.768	0.07837	0.09817	0.00459	0.00491	2
547.268	0.07837	0.09787	0.00459	0.00489	2
547.768	0.07837	0.09826	0.00459	0.00491	2
548.268	0.07837	0.09786	0.00459	0.00489	2
548.768	0.07831	0.09808	0.00459	0.0049	2
549.268	0.07831	0.09767	0.00459	0.00488	2
549.768	0.07831	0.0979	0.00459	0.00489	2
550.268	0.07831	0.09772	0.00459	0.00489	2
550.768	0.07831	0.09799	0.00459	0.0049	2
551.268	0.07831	0.09784	0.00459	0.00489	2
551.768	0.07831	0.09763	0.00459	0.00488	2
552.268	0.07831	0.09768	0.00459	0.00488	2
552.768	0.07831	0.09752	0.00459	0.00488	2
553.268	0.07831	0.09818	0.00459	0.00491	2
553.768	0.07826	0.09753	0.00458	0.00488	2
554.268	0.07826	0.09725	0.00458	0.00486	2
554.768	0.07826	0.0977	0.00458	0.00488	2
555.268	0.07826	0.09787	0.00458	0.00489	2
555.768	0.07826	0.09776	0.00458	0.00489	2
556.268	0.07826	0.09749	0.00458	0.00487	2
556.768	0.07826	0.09759	0.00458	0.00488	2
557.268	0.07826	0.09719	0.00458	0.00486	2
557.768	0.07826	0.09817	0.00458	0.00491	2
558.268	0.07826	0.09711	0.00458	0.00486	2
558.768	0.07826	0.09745	0.00458	0.00487	2
559.268	0.07826	0.09682	0.00458	0.00484	2
559.768	0.07826	0.09782	0.00458	0.00489	2
560.268	0.07826	0.09794	0.00458	0.0049	2
560.768	0.07826	0.09798	0.00458	0.0049	2
561.268	0.07826	0.09722	0.00458	0.00486	2
561.768	0.07826	0.09769	0.00458	0.00488	2
562.268	0.07826	0.09755	0.00458	0.00488	2
562.768	0.07826	0.09723	0.00458	0.00486	2
563.268	0.07826	0.09734	0.00458	0.00487	2
563.768	0.07826	0.0976	0.00458	0.00488	2
564.268	0.07826	0.09724	0.00458	0.00486	2
564.768	0.07826	0.09729	0.00458	0.00486	2
565.268	0.07826	0.09738	0.00458	0.00487	2
565.768	0.07826	0.09773	0.00458	0.00489	2
566.268	0.07826	0.09731	0.00458	0.00487	2
566.768	0.07826	0.0975	0.00458	0.00487	2
567.268	0.07826	0.09775	0.00458	0.00489	2
567.768	0.07826	0.09764	0.00458	0.00488	2
568.268	0.07826	0.09716	0.00458	0.00486	2
568.768	0.07826	0.0972	0.00458	0.00486	2
569.268	0.07826	0.09764	0.00458	0.00488	2
569.768	0.07826	0.09742	0.00458	0.00487	2
570.268	0.07826	0.09718	0.00458	0.00486	2
570.768	0.07826	0.09733	0.00458	0.00487	2
571.268	0.07826	0.09741	0.00458	0.00487	2
571.768	0.07826	0.09766	0.00458	0.00488	2
572.268	0.07826	0.09726	0.00458	0.00486	2
572.768	0.07826	0.09739	0.00458	0.00487	2
573.268	0.07826	0.09721	0.00458	0.00486	2
573.768	0.07826	0.09725	0.00458	0.00486	2
574.268	0.07826	0.09729	0.00458	0.00486	2
574.768	0.07826	0.09756	0.00458	0.00488	2
575.268	0.07826	0.09724	0.00458	0.00486	2
575.768	0.07826	0.09737	0.00458	0.00487	2
576.268	0.07826	0.09725	0.00458	0.00486	2
576.768	0.07826	0.0974	0.00458	0.00487	2
577.268	0.07826	0.09731	0.00458	0.00487	2
577.768	0.07826	0.09745	0.00458	0.00487	2
578.268	0.07826	0.09716	0.00458	0.00486	2
578.768	0.07826	0.09741	0.00458	0.00487	2
579.268	0.07826	0.09724	0.00458	0.00486	2
579.768	0.07826	0.09717	0.00458	0.00486	2
580.268	0.07826	0.09724	0.00458	0.00486	2
580.768	0.07826	0.09703	0.00458	0.00485	2
581.268	0.07826	0.09715	0.00458	0.00486	2
581.768	0.07826	0.09726	0.00458	0.00486	2
582.268	0.07826	0.09702	0.00458	0.00485	2
582.768	0.07826	0.0969	0.00458	0.00485	2
583.268	0.07826	0.09709	0.00458	0.00485	2
583.768	0.07826	0.09731	0.00458	0.00487	2
584.268	0.07826	0.09693	0.00458	0.00485	2
584.768	0.07826	0.09697	0.00458	0.00485	2
585.268	0.07826	0.09699	0.00458	0.00485	2
585.768	0.07826	0.09693	0.00458	0.00485	2
586.268	0.07826	0.09699	0.00458	0.00485	2
586.768	0.07826	0.0968	0.00458	0.00484	2
587.268	0.07826	0.09697	0.00458	0.00485	2
587.768	0.07826	0.09681	0.00458	0.00484	2
588.268	0.07826	0.09694	0.00458	0.00485	2
588.768	0.07826	0.09691	0.00458	0.00485	2
589.268	0.07826	0.09684	0.00458	0.00484	2
589.768	0.07826	0.0967	0.00458	0.00484	2
590.268	0.07826	0.09675	0.00458	0.00484	2
590.768	0.07826	0.09683	0.00458	0.00484	2
591.268	0.07826	0.09686	0.00458	0.00484	2
591.768	0.07826	0.09663	0.00458	0.00483	2
592.268	0.07826	0.09685	0.00458	0.00484	2
592.768	0.07826	0.09691	0.00458	0.00485	2
593.268	0.07826	0.0966	0.00458	0.00483	2
593.768	0.07826	0.0968	0.00458	0.00484	2
594.268	0.07826	0.09659	0.00458	0.00483	2
594.768	0.07826	0.09669	0.00458	0.00483	2
595.268	0.07826	0.09661	0.00458	0.00483	2
595.768	0.07826	0.09657	0.00458	0.00483	2
596.268	0.07826	0.09633	0.00458	0.00482	2
596.768	0.07826	0.0966	0.00458	0.00483	2
597.268	0.07826	0.09646	0.00458	0.00482	2
597.768	0.07826	0.09623	0.00458	0.00481	2
598.268	0.07826	0.09626	0.00458	0.00481	2
598.768	0.07826	0.09683	0.00458	0.00484	2
599.268	0.07826	0.09601	0.00458	0.0048	2
599.768	0.07826	0.09648	0.00458	0.00482	2
600.268	0.07826	0.09626	0.00458	0.00481	2
600.768	0.07826	0.0964	0.00458	0.00482	2
601.268	0.07826	0.09575	0.00458	0.00479	2
601.768	0.07826	0.09632	0.00458	0.00482	2
602.268	0.07826	0.09647	0.00458	0.00482	2
602.768	0.07826	0.0962	0.00458	0.00481	2
603.268	0.07826	0.0963	0.00458	0.00481	2
603.768	0.07826	0.09602	0.00458	0.0048	2
604.268	0.07826	0.09662	0.00458	0.00483	2
604.768	0.07826	0.09584	0.00458	0.00479	2
605.268	0.07826	0.09598	0.00458	0.0048	2
605.768	0.07826	0.09592	0.00458	0.0048	2
606.268	0.07826	0.09595	0.00458	0.0048	2
606.768	0.07826	0.09592	0.00458	0.0048	2
607.268	0.07826	0.09559	0.00458	0.00478	2
607.768	0.07826	0.09635	0.00458	0.00482	2
608.268	0.07826	0.0958	0.00458	0.00479	2
608.768	0.07826	0.09505	0.00458	0.00475	2
609.268	0.07826	0.09647	0.00458	0.00482	2
609.768	0.07826	0.0956	0.00458	0.00478	2
610.268	0.07826	0.09545	0.00458	0.00477	2
610.768	0.07826	0.09569	0.00458	0.00478	2
611.268	0.07826	0.0957	0.00458	0.00478	2
611.768	0.07826	0.09546	0.00458	0.00477	2
612.268	0.07826	0.09535	0.00458	0.00477	2
612.768	0.07826	0.09558	0.00458	0.00478	2
613.268	0.07826	0.09475	0.00458	0.00474	2
613.768	0.07826	0.09537	0.00458	0.00477	2
614.268	0.07826	0.09541	0.00458	0.00477	2
614.768	0.07826	0.09517	0.00458	0.00476	2
615.268	0.07826	0.09517	0.00458	0.00476	2
615.768	0.07826	0.09565	0.00458	0.00478	2
616.268	0.07826	0.09515	0.00458	0.00476	2
616.768	0.07826	0.0952	0.00458	0.00476	2
617.268	0.07826	0.09512	0.00458	0.00476	2
617.768	0.07826	0.09521	0.00458	0.00476	2
618.268	0.07826	0.09499	0.00458	0.00475	2
618.768	0.07826	0.09482	0.00458	0.00474	2
619.268	0.07826	0.0947	0.00458	0.00473	2
619.768	0.07826	0.09521	0.00458	0.00476	2
620.268	0.07826	0.09504	0.00458	0.00475	2
620.768	0.07826	0.09502	0.00458	0.00475	2
621.268	0.07826	0.09497	0.00458	0.00475	2
621.768	0.07826	0.09503	0.00458	0.00475	2
622.268	0.07826	0.09512	0.00458	0.00476	2
622.768	0.07826	0.09466	0.00458	0.00473	2
623.268	0.07826	0.09472	0.00458	0.00474	2
623.768	0.07826	0.09471	0.00458	0.00474	2
624.268	0.07826	0.09433	0.00458	0.00472	2
624.768	0.07826	0.09451	0.00458	0.00473	2
625.268	0.07826	0.09455	0.00458	0.00473	2
625.768	0.07826	0.09404	0.00458	0.0047	2
626.268	0.07826	0.09439	0.00458	0.00472	2
626.768	0.07826	0.09439	0.00458	0.00472	2
627.268	0.07826	0.09427	0.00458	0.00471	2
627.768	0.07837	0.09448	0.00459	0.00472	2
628.268	0.07837	0.09481	0.00459	0.00474	2
628.768	0.07837	0.09462	0.00459	0.00473	2
629.268	0.07837	0.09398	0.00459	0.0047	2
629.768	0.07837	0.09405	0.00459	0.0047	2
630.268	0.07837	0.09386	0.00459	0.00469	2
630.768	0.07837	0.09435	0.00459	0.00472	2
631.268	0.07837	0.09432	0.00459	0.00472	2
631.768	0.07837	0.09416	0.00459	0.00471	2
632.268	0.07837	0.09409	0.00459	0.0047	2
632.768	0.07837	0.09426	0.00459	0.00471	2
633.268	0.07837	0.09385	0.00459	0.00469	2
633.768	0.07837	0.09402	0.00459	0.0047	2
634.268	0.07837	0.09428	0.00459	0.00471	2
634.768	0.07837	0.0935	0.00459	0.00467	2
635.268	0.07843	0.09434	0.00459	0.00472	2
635.768	0.07843	0.09356	0.00459	0.00468	2
636.268	0.07843	0.09424	0.00459	0.00471	2
636.768	0.07843	0.09343	0.00459	0.00467	2
637.268	0.07843	0.09428	0.00459	0.00471	2
637.768	0.07843	0.09375	0.00459	0.00469	2
638.268	0.07843	0.09367	0.00459	0.00468	2
638.768	0.07843	0.09378	0.00459	0.00469	2
639.268	0.07843	0.09384	0.00459	0.00469	2
639.768	0.07843	0.09357	0.00459	0.00468	2
640.268	0.07848	0.09417	0.0046	0.00471	2
640.768	0.07848	0.09301	0.0046	0.00465	2
641.268	0.07848	0.09321	0.0046	0.00466	2
641.768	0.07848	0.09375	0.0046	0.00469	2
642.268	0.07848	0.09338	0.0046	0.00467	2
642.768	0.07848	0.09277	0.0046	0.00464	2
643.268	0.07848	0.0933	0.0046	0.00467	2
643.768	0.07848	0.0934	0.0046	0.00467	2
644.268	0.07854	0.09251	0.0046	0.00463	2
644.768	0.07854	0.09397	0.0046	0.0047	2
645.268	0.07854	0.093	0.0046	0.00465	2
645.768	0.07854	0.09332	0.0046	0.00467	2
646.268	0.07854	0.09287	0.0046	0.00464	2
646.768	0.07854	0.09319	0.0046	0.00466	2
647.268	0.0786	0.09284	0.0046	0.00464	2
647.768	0.0786	0.09301	0.0046	0.00465	2
648.268	0.0786	0.09263	0.0046	0.00463	2
648.768	0.0786	0.09302	0.0046	0.00465	2
649.268	0.0786	0.09251	0.0046	0.00463	2
649.768	0.0786	0.09254	0.0046	0.00463	2
650.268	0.0786	0.09261	0.0046	0.00463	2
650.768	0.07865	0.09226	0.00461	0.00461	2
651.268	0.07865	0.09237	0.00461	0.00462	2
651.768	0.07865	0.0927	0.00461	0.00464	2
652.268	0.07865	0.09228	0.00461	0.00461	2
652.768	0.07865	0.0924	0.00461	0.00462	2
653.268	0.07865	0.09225	0.00461	0.00461	2
653.768	0.07865	0.09185	0.00461	0.00459	2
654.268	0.07871	0.09186	0.00461	0.00459	2
654.768	0.07871	0.09192	0.00461	0.0046	2
655.268	0.07871	0.09217	0.00461	0.00461	2
655.768	0.07871	0.092	0.00461	0.0046	2
656.268	0.07871	0.09189	0.00461	0.00459	2
656.768	0.07871	0.09181	0.00461	0.00459	2
657.268	0.07871	0.09179	0.00461	0.00459	2
657.768	0.07877	0.0919	0.00461	0.00459	2
658.268	0.07877	0.09174	0.00461	0.00459	2
658.768	0.07877	0.09179	0.00461	0.00459	2
659.268	0.07882	0.09178	0.00462	0.00459	2
659.768	0.07882	0.09171	0.00462	0.00459	2
660.268	0.07888	0.0916	0.00462	0.00458	2
660.768	0.07888	0.09174	0.00462	0.00459	2
661.268	0.07888	0.09164	0.00462	0.00458	2
661.768	0.07894	0.09154	0.00462	0.00458	2
662.268	0.07894	0.09203	0.00462	0.0046	2
662.768	0.07894	0.09141	0.00462	0.00457	2
663.268	0.07899	0.09164	0.00463	0.00458	2
663.768	0.07899	0.09163	0.00463	0.00458	2
664.268	0.07905	0.09161	0.00463	0.00458	2
664.768	0.07905	0.09161	0.00463	0.00458	2
665.268	0.07911	0.09152	0.00463	0.00458	2
665.768	0.07911	0.09113	0.00463	0.00456	2
666.268	0.07911	0.09138	0.00463	0.00457	2
666.768	0.07916	0.09161	0.00464	0.00458	2
667.268	0.07916	0.09141	0.00464	0.00457	2
667.768	0.07922	0.0918	0.00464	0.00459	2
668.268	0.07922	0.0916	0.00464	0.00458	2
668.768	0.07928	0.09133	0.00464	0.00457	2
669.268	0.07928	0.09151	0.00464	0.00458	2
669.768	0.07933	0.09143	0.00465	0.00457	2
670.268	0.07933	0.09146	0.00465	0.00457	2
670.768	0.07939	0.09167	0.00465	0.00458	2
671.268	0.07939	0.09158	0.00465	0.00458	2
671.768	0.07945	0.09147	0.00465	0.00457	2
672.268	0.07945	0.09164	0.00465	0.00458	2
672.768	0.0795	0.09182	0.00466	0.00459	2
673.268	0.0795	0.09173	0.00466	0.00459	2
673.768	0.07956	0.09216	0.00466	0.00461	2
674.268	0.07956	0.09211	0.00466	0.00461	2
674.768	0.07962	0.09201	0.00466	0.0046	2
675.268	0.07967	0.09197	0.00467	0.0046	2
675.768	0.07967	0.0921	0.00467	0.00461	2
676.268	0.07973	0.09222	0.00467	0.00461	2
676.768	0.07973	0.09235	0.00467	0.00462	2
677.268	0.07979	0.09239	0.00467	0.00462	2
677.768	0.07984	0.0924	0.00468	0.00462	2
678.268	0.07984	0.09257	0.00468	0.00463	2
678.768	0.0799	0.09291	0.00468	0.00465	2
679.268	0.07996	0.09302	0.00468	0.00465	2
679.768	0.08001	0.09315	0.00469	0.00466	2
680.268	0.08007	0.09316	0.00469	0.00466	2
680.768	0.08007	0.09329	0.00469	0.00466	2
681.268	0.08013	0.09317	0.00469	0.00466	2
681.768	0.08013	0.09391	0.00469	0.0047	2
682.268	0.08018	0.09356	0.0047	0.00468	2
682.768	0.08024	0.0938	0.0047	0.00469	2
683.268	0.08024	0.09407	0.0047	0.0047	2
683.768	0.0803	0.09436	0.0047	0.00472	2
684.268	0.08035	0.0944	0.00471	0.00472	2
684.768	0.08035	0.09436	0.00471	0.00472	2
685.268	0.08041	0.09457	0.00471	0.00473	2
685.768	0.08041	0.09472	0.00471	0.00474	2
686.268	0.08047	0.09515	0.00471	0.00476	2
686.768	0.08047	0.09478	0.00471	0.00474	2
687.268	0.08052	0.09507	0.00472	0.00475	2
687.768	0.08052	0.09546	0.00472	0.00477	2
688.268	0.08058	0.09514	0.00472	0.00476	2
688.768	0.08058	0.09571	0.00472	0.00479	2
689.268	0.08064	0.09581	0.00472	0.00479	2
689.768	0.08064	0.09568	0.00472	0.00478	2
690.268	0.08064	0.09589	0.00472	0.00479	2
690.768	0.08069	0.09617	0.00473	0.00481	2
691.268	0.08069	0.09594	0.00473	0.0048	2
691.768	0.08069	0.09603	0.00473	0.0048	2
692.268	0.08075	0.09657	0.00473	0.00483	2
692.768	0.08075	0.09622	0.00473	0.00481	2
693.268	0.08075	0.09628	0.00473	0.00481	2
693.768	0.08081	0.09644	0.00473	0.00482	2
694.268	0.08081	0.0964	0.00473	0.00482	2
694.768	0.08081	0.09654	0.00473	0.00483	2
695.268	0.08086	0.09669	0.00474	0.00483	2
695.768	0.08086	0.09644	0.00474	0.00482	2
696.268	0.08086	0.09668	0.00474	0.00483	2
696.768	0.08092	0.09664	0.00474	0.00483	2
697.268	0.08092	0.0967	0.00474	0.00484	2
697.768	0.08092	0.09716	0.00474	0.00486	2
698.268	0.08098	0.09728	0.00474	0.00486	2
698.768	0.08098	0.09693	0.00474	0.00485	2
699.268	0.08098	0.09699	0.00474	0.00485	2
699.768	0.08098	0.09714	0.00474	0.00486	2
700.268	0.08098	0.09705	0.00474	0.00485	2
700.768	0.08103	0.09708	0.00475	0.00485	2
701.268	0.08103	0.09669	0.00475	0.00483	2
701.768	0.08103	0.0973	0.00475	0.00486	2
702.268	0.08103	0.09776	0.00475	0.00489	2
702.768	0.08103	0.09692	0.00475	0.00485	2
703.268	0.08109	0.09715	0.00475	0.00486	2
703.768	0.08109	0.09739	0.00475	0.00487	2
704.268	0.08109	0.09793	0.00475	0.0049	2
704.768	0.08109	0.09735	0.00475	0.00487	2
705.268	0.08109	0.09743	0.00475	0.00487	2
705.768	0.08109	0.09715	0.00475	0.00486	2
706.268	0.08115	0.09718	0.00475	0.00486	2
706.768	0.08115	0.09755	0.00475	0.00488	2
707.268	0.08115	0.09772	0.00475	0.00489	2
707.768	0.08115	0.09701	0.00475	0.00485	2
708.268	0.08115	0.09721	0.00475	0.00486	2
708.768	0.0812	0.09799	0.00476	0.0049	2
709.268	0.0812	0.09776	0.00476	0.00489	2
709.768	0.0812	0.09761	0.00476	0.00488	2
710.268	0.0812	0.09785	0.00476	0.00489	2
710.768	0.0812	0.10083	0.00476	0.00504	2
711.268	0.0812	0.09713	0.00476	0.00486	2
711.768	0.0812	0.09769	0.00476	0.00488	2
712.268	0.08126	0.09754	0.00476	0.00488	2
712.768	0.08126	0.09811	0.00476	0.00491	2
713.268	0.08126	0.09733	0.00476	0.00487	2
713.768	0.08126	0.09777	0.00476	0.00489	2
714.268	0.08126	0.09783	0.00476	0.00489	2
714.768	0.08126	0.09752	0.00476	0.00488	2
715.268	0.08126	0.09772	0.00476	0.00489	2
715.768	0.08126	0.09771	0.00476	0.00489	2
716.268	0.08132	0.0974	0.00476	0.00487	2
716.768	0.08132	0.09789	0.00476	0.00489	2
717.268	0.08132	0.0974	0.00476	0.00487	2
717.768	0.08132	0.09757	0.00476	0.00488	2
718.268	0.08132	0.09727	0.00476	0.00486	2
718.768	0.08132	0.09762	0.00476	0.00488	2
719.268	0.08132	0.09747	0.00476	0.00487	2
719.768	0.08132	0.09752	0.00476	0.00488	2
720.268	0.08137	0.09657	0.00477	0.00483	2
720.768	0.08137	0.09768	0.00477	0.00488	2
721.268	0.08137	0.09744	0.00477	0.00487	2
721.768	0.08137	0.09731	0.00477	0.00487	2
722.268	0.08137	0.09688	0.00477	0.00484	2
722.768	0.08137	0.09746	0.00477	0.00487	2
723.268	0.08137	0.09748	0.00477	0.00487	2
723.768	0.08137	0.09719	0.00477	0.00486	2
724.268	0.08143	0.09728	0.00477	0.00486	2
724.768	0.08143	0.09786	0.00477	0.00489	2
725.268	0.08143	0.09711	0.00477	0.00486	2
725.768	0.08143	0.09692	0.00477	0.00485	2
726.268	0.08143	0.09763	0.00477	0.00488	2
726.768	0.08143	0.09777	0.00477	0.00489	2
727.268	0.08143	0.09676	0.00477	0.00484	2
727.768	0.08149	0.09748	0.00477	0.00487	2
728.268	0.08149	0.09763	0.00477	0.00488	2
728.768	0.08149	0.09701	0.00477	0.00485	2
729.268	0.08149	0.0972	0.00477	0.00486	2
729.768	0.08149	0.09721	0.00477	0.00486	2
730.268	0.08149	0.09699	0.00477	0.00485	2
730.768	0.08154	0.09756	0.00478	0.00488	2
731.268	0.08154	0.09694	0.00478	0.00485	2
731.768	0.08154	0.0973	0.00478	0.00487	2
732.268	0.08154	0.09747	0.00478	0.00487	2
732.768	0.08154	0.09742	0.00478	0.00487	2
733.268	0.08154	0.09764	0.00478	0.00488	2
733.768	0.08154	0.09729	0.00478	0.00486	2
734.268	0.0816	0.09718	0.00478	0.00486	2
734.768	0.0816	0.09733	0.00478	0.00487	2
735.268	0.0816	0.09731	0.00478	0.00487	2
735.768	0.0816	0.09751	0.00478	0.00488	2
736.268	0.0816	0.09728	0.00478	0.00486	2
736.768	0.0816	0.09729	0.00478	0.00486	2
737.268	0.08166	0.0978	0.00478	0.00489	2
737.768	0.08166	0.09757	0.00478	0.00488	2
738.268	0.08166	0.09733	0.00478	0.00487	2
738.768	0.08166	0.0975	0.00478	0.00488	2
739.268	0.08166	0.09739	0.00478	0.00487	2
739.768	0.08171	0.09757	0.00479	0.00488	2
740.268	0.08171	0.09751	0.00479	0.00488	2
740.768	0.08171	0.09745	0.00479	0.00487	2
741.268	0.08171	0.09741	0.00479	0.00487	2
741.768	0.08171	0.0977	0.00479	0.00488	2
742.268	0.08171	0.09725	0.00479	0.00486	2
742.768	0.08171	0.09756	0.00479	0.00488	2
743.268	0.08177	0.09762	0.00479	0.00488	2
743.768	0.08177	0.09753	0.00479	0.00488	2
744.268	0.08177	0.09768	0.00479	0.00488	2
744.768	0.08177	0.09743	0.00479	0.00487	2
745.268	0.08177	0.09757	0.00479	0.00488	2
745.768	0.08177	0.0975	0.00479	0.00487	2
746.268	0.08177	0.09767	0.00479	0.00488	2
746.768	0.08183	0.09741	0.00479	0.00487	2
747.268	0.08183	0.09768	0.00479	0.00488	2
747.768	0.08183	0.0973	0.00479	0.00487	2
748.268	0.08183	0.09786	0.00479	0.00489	2
748.768	0.08183	0.09737	0.00479	0.00487	2
749.268	0.08183	0.09808	0.00479	0.0049	2
749.768	0.08188	0.09724	0.0048	0.00486	2
750.268	0.08188	0.09773	0.0048	0.00489	2
750.768	0.08188	0.09802	0.0048	0.0049	2
751.268	0.08188	0.09775	0.0048	0.00489	2
751.768	0.08188	0.09747	0.0048	0.00487	2
752.268	0.08188	0.09748	0.0048	0.00487	2
752.768	0.08194	0.09798	0.0048	0.0049	2
753.268	0.08194	0.0977	0.0048	0.00488	2
753.768	0.08194	0.0977	0.0048	0.00489	2
754.268	0.08194	0.09781	0.0048	0.00489	2
754.768	0.08194	0.09807	0.0048	0.0049	2
755.268	0.08194	0.09769	0.0048	0.00488	2
755.768	0.08194	0.09724	0.0048	0.00486	2
756.268	0.082	0.098	0.0048	0.0049	2
756.768	0.082	0.09786	0.0048	0.00489	2
757.268	0.082	0.09721	0.0048	0.00486	2
757.768	0.082	0.09774	0.0048	0.00489	2
758.268	0.082	0.09795	0.0048	0.0049	2
758.768	0.082	0.09752	0.0048	0.00488	2
759.268	0.08205	0.09805	0.00481	0.0049	2
759.768	0.08205	0.09749	0.00481	0.00487	2
760.268	0.08205	0.09813	0.00481	0.00491	2
760.768	0.08205	0.09789	0.00481	0.00489	2
761.268	0.08205	0.09765	0.00481	0.00488	2
761.768	0.08205	0.09772	0.00481	0.00489	2
762.268	0.08205	0.09808	0.00481	0.0049	2
762.768	0.08205	0.09785	0.00481	0.00489	2
763.268	0.08211	0.09761	0.00481	0.00488	2
763.768	0.08211	0.09751	0.00481	0.00488	2
764.268	0.08211	0.09797	0.00481	0.0049	2
764.768	0.08211	0.09745	0.00481	0.00487	2
765.268	0.08211	0.09792	0.00481	0.0049	2
765.768	0.08211	0.09675	0.00481	0.00484	2
766.268	0.08211	0.09703	0.00481	0.00485	2
766.768	0.08217	0.09787	0.00481	0.00489	2
767.268	0.08217	0.09817	0.00481	0.00491	2
767.768	0.08217	0.09737	0.00481	0.00487	2
768.268	0.08217	0.0978	0.00481	0.00489	2
768.768	0.08217	0.09758	0.00481	0.00488	2
769.268	0.08217	0.09756	0.00481	0.00488	2
769.768	0.08222	0.09742	0.00482	0.00487	2
770.268	0.08222	0.09772	0.00482	0.00489	2
770.768	0.08222	0.09758	0.00482	0.00488	2
771.268	0.08222	0.09758	0.00482	0.00488	2
771.768	0.08222	0.09762	0.00482	0.00488	2
772.268	0.08222	0.09785	0.00482	0.00489	2
772.768	0.08222	0.09734	0.00482	0.00487	2
773.268	0.08228	0.09768	0.00482	0.00488	2
773.768	0.08228	0.09794	0.00482	0.0049	2
774.268	0.08228	0.0974	0.00482	0.00487	2
774.768	0.08228	0.09749	0.00482	0.00487	2
775.268	0.08228	0.09765	0.00482	0.00488	2
775.768	0.08228	0.09767	0.00482	0.00488	2
776.268	0.08228	0.09767	0.00482	0.00488	2
776.768	0.08234	0.09763	0.00482	0.00488	2
777.268	0.08234	0.09772	0.00482	0.00489	2
777.768	0.08234	0.09775	0.00482	0.00489	2
778.268	0.08234	0.09751	0.00482	0.00488	2
778.768	0.08234	0.09798	0.00482	0.0049	2
779.268	0.08239	0.09785	0.00483	0.00489	2
779.768	0.08239	0.09787	0.00483	0.00489	2
780.268	0.08239	0.09766	0.00483	0.00488	2
780.768	0.08239	0.09745	0.00483	0.00487	2
781.268	0.08239	0.09762	0.00483	0.00488	2
781.768	0.08239	0.09787	0.00483	0.00489	2
782.268	0.08245	0.09769	0.00483	0.00488	2
782.768	0.08245	0.09787	0.00483	0.00489	2
783.268	0.08245	0.09781	0.00483	0.00489	2
783.768	0.08245	0.09776	0.00483	0.00489	2
784.268	0.08245	0.09771	0.00483	0.00489	2
784.768	0.08251	0.09764	0.00483	0.00488	2
785.268	0.08251	0.09813	0.00483	0.00491	2
785.768	0.08251	0.09825	0.00483	0.00491	2
786.268	0.08251	0.09775	0.00483	0.00489	2
786.768	0.08251	0.09815	0.00483	0.00491	2
787.268	0.08251	0.09761	0.00483	0.00488	2
787.768	0.08251	0.09817	0.00483	0.00491	2
788.268	0.08256	0.09789	0.00484	0.00489	2
788.768	0.08256	0.09693	0.00484	0.00485	2
789.268	0.08256	0.09885	0.00484	0.00494	2
789.768	0.08256	0.09755	0.00484	0.00488	2
790.268	0.08256	0.09681	0.00484	0.00484	2
790.768	0.08256	0.09792	0.00484	0.0049	2
790.77	0.08256	0.09801	0.00484	0.0049	2
791.27	0.09611	0.2775	0.00563	0.01387	2
791.77	0.11033	0.48522	0.00646	0.02426	2
792.27	0.12444	0.68995	0.00729	0.0345	2
792.77	0.13872	0.89208	0.00812	0.0446	2
793.27	0.153	1.09385	0.00896	0.05469	2
793.77	0.16722	1.29636	0.00979	0.06482	2
794.27	0.18145	1.5044	0.01063	0.07522	2
794.77	0.19573	1.72154	0.01146	0.08608	2
795.27	0.20984	1.94766	0.01229	0.09738	2
795.77	0.22412	2.18199	0.01313	0.1091	2
796.27	0.2384	2.42379	0.01396	0.12119	2
796.77	0.25256	2.67212	0.01479	0.13361	2
797.27	0.26679	2.92031	0.01562	0.14602	2
797.77	0.28112	3.18276	0.01646	0.15914	2
798.27	0.29535	3.44829	0.0173	0.17241	2
798.77	0.3094	3.70294	0.01812	0.18515	2
799.27	0.32374	3.95755	0.01896	0.19788	2
799.77	0.33802	4.20978	0.0198	0.21049	2
800.27	0.35207	4.4533	0.02062	0.22266	2
800.77	0.36635	4.71071	0.02146	0.23554	2
801.27	0.38074	4.97845	0.0223	0.24892	2
801.77	0.3948	5.24928	0.02312	0.26246	2
802.27	0.40908	5.51669	0.02396	0.27583	2
802.77	0.42341	5.77436	0.0248	0.28872	2
803.27	0.43747	6.06491	0.02562	0.30325	2
803.77	0.45186	6.43542	0.02646	0.32177	2
804.27	0.46608	6.80267	0.0273	0.34013	2
804.77	0.48019	7.16634	0.02812	0.35832	2
805.27	0.49447	7.53525	0.02896	0.37676	2
805.77	0.50875	7.90065	0.0298	0.39503	2
806.27	0.52292	8.27448	0.03062	0.41372	2
806.77	0.5372	8.65589	0.03146	0.43279	2
807.27	0.55137	9.04483	0.03229	0.45224	2
807.77	0.56559	9.42109	0.03312	0.47105	2
808.27	0.57981	9.78735	0.03396	0.48937	2
808.43	0.5844	9.90115	0.03423	0.49506	2.5
808.432	0.58446	9.90246	0.03423	0.49512	2.5
808.932	0.57012	9.22407	0.03339	0.4612	2.5
809.432	0.5559	8.63373	0.03256	0.43169	2.5
809.932	0.54179	8.08919	0.03173	0.40446	2.5
810.432	0.52751	7.57237	0.03089	0.37862	2.5
810.932	0.51323	7.09548	0.03006	0.35477	2.5
811.432	0.49906	6.62713	0.02923	0.33136	2.5
811.932	0.48484	6.18098	0.02839	0.30905	2.5
812.432	0.47062	5.75094	0.02756	0.28755	2.5
812.932	0.45639	5.35247	0.02673	0.26762	2.5
813.432	0.44206	5.00122	0.02589	0.25006	2.5
813.932	0.42789	4.67287	0.02506	0.23364	2.5
814.432	0.41372	4.35917	0.02423	0.21796	2.5
814.932	0.39939	4.06678	0.02339	0.20334	2.5
815.432	0.38511	3.78826	0.02255	0.18941	2.5
815.932	0.371	3.517	0.02173	0.17585	2.5
816.432	0.35683	3.25491	0.0209	0.16275	2.5
816.932	0.34244	3.00571	0.02005	0.15029	2.5
817.432	0.32821	2.78157	0.01922	0.13908	2.5
817.932	0.31416	2.56382	0.0184	0.12819	2.5
818.432	0.29982	2.3471	0.01756	0.11736	2.5
818.932	0.28554	2.13097	0.01672	0.10655	2.5
819.432	0.27138	1.92522	0.01589	0.09626	2.5
819.932	0.2571	1.7193	0.01506	0.08596	2.5
820.432	0.24287	1.51944	0.01422	0.07597	2.5
820.932	0.22871	1.32463	0.01339	0.06623	2.5
821.432	0.21437	1.14021	0.01255	0.05701	2.5
821.932	0.2002	0.96296	0.01172	0.04815	2.5
822.432	0.18609	0.78918	0.0109	0.03946	2.5
822.932	0.17176	0.61919	0.01006	0.03096	2.5
823.432	0.15748	0.45627	0.00922	0.02281	2.5
823.932	0.14337	0.30769	0.0084	0.01538	2.5
824.432	0.12903	0.16912	0.00756	0.00846	2.5
824.694	0.12161	0.09973	0.00712	0.00499	3
824.696	0.12155	0.09924	0.00712	0.00496	3
825.196	0.10942	-0.00524	0.00641	-0.00026	3
825.696	0.10585	-0.01377	0.0062	-0.00069	3
826.196	0.10585	0.00661	0.0062	0.00033	3
826.696	0.10585	0.02164	0.0062	0.00108	3
827.196	0.10602	0.03273	0.00621	0.00164	3
827.696	0.10608	0.04155	0.00621	0.00208	3
828.196	0.10614	0.04981	0.00622	0.00249	3
828.696	0.10625	0.05919	0.00622	0.00296	3
829.196	0.10625	0.06274	0.00622	0.00314	3
829.696	0.10631	0.06951	0.00623	0.00348	3
830.196	0.10631	0.07399	0.00623	0.0037	3
830.696	0.10636	0.07907	0.00623	0.00395	3
831.196	0.10642	0.08331	0.00623	0.00417	3
831.696	0.10642	0.08718	0.00623	0.00436	3
832.196	0.10648	0.09102	0.00624	0.00455	3
832.696	0.10648	0.09429	0.00624	0.00471	3
833.196	0.10648	0.09787	0.00624	0.00489	3
833.696	0.10648	0.10044	0.00624	0.00502	3
834.196	0.10648	0.10357	0.00624	0.00518	3
834.696	0.10648	0.10611	0.00624	0.00531	3
835.196	0.10648	0.10908	0.00624	0.00545	3
835.696	0.10648	0.11168	0.00624	0.00558	3
836.196	0.10648	0.11333	0.00624	0.00567	3
836.696	0.10648	0.11565	0.00624	0.00578	3
837.196	0.10648	0.11808	0.00624	0.0059	3
837.696	0.10648	0.12	0.00624	0.006	3
838.196	0.10636	0.12206	0.00623	0.0061	3
838.696	0.10636	0.12369	0.00623	0.00618	3
839.196	0.10631	0.12483	0.00623	0.00624	3
839.696	0.10625	0.12674	0.00622	0.00634	3
840.196	0.10619	0.12956	0.00622	0.00648	3
840.696	0.10614	0.12948	0.00622	0.00647	3
841.196	0.10614	0.13151	0.00622	0.00658	3
841.696	0.10602	0.13277	0.00621	0.00664	3
842.196	0.10597	0.13383	0.00621	0.00669	3
842.696	0.10574	0.13321	0.00619	0.00666	3
843.196	0.10483	0.12234	0.00614	0.00612	3
843.696	0.10313	0.10222	0.00604	0.00511	3
844.196	0.10149	0.0814	0.00594	0.00407	3
844.696	0.10092	0.07502	0.00591	0.00375	3
845.196	0.10081	0.07742	0.0059	0.00387	3
845.696	0.10081	0.07816	0.0059	0.00391	3
846.196	0.10081	0.08012	0.0059	0.00401	3
846.696	0.10081	0.08183	0.0059	0.00409	3
847.196	0.10081	0.08158	0.0059	0.00408	3
847.696	0.10081	0.08548	0.0059	0.00427	3
848.196	0.10081	0.08692	0.0059	0.00435	3
848.696	0.10081	0.0875	0.0059	0.00438	3
849.196	0.10081	0.08747	0.0059	0.00437	3
849.696	0.10081	0.08973	0.0059	0.00449	3
850.196	0.10081	0.09091	0.0059	0.00455	3
850.696	0.10081	0.09162	0.0059	0.00458	3
851.196	0.10081	0.09261	0.0059	0.00463	3
851.696	0.10081	0.09403	0.0059	0.0047	3
852.196	0.10081	0.09518	0.0059	0.00476	3
852.696	0.10081	0.09675	0.0059	0.00484	3
853.196	0.10081	0.09639	0.0059	0.00482	3
853.696	0.10081	0.09667	0.0059	0.00483	3
854.196	0.10081	0.09974	0.0059	0.00499	3
854.696	0.10081	0.09895	0.0059	0.00495	3
855.196	0.10081	0.10071	0.0059	0.00504	3
855.696	0.10081	0.10101	0.0059	0.00505	3
856.196	0.10081	0.10157	0.0059	0.00508	3
856.696	0.10081	0.10339	0.0059	0.00517	3
857.196	0.10075	0.10295	0.0059	0.00515	3
857.696	0.10075	0.10374	0.0059	0.00519	3
858.196	0.1007	0.10445	0.0059	0.00522	3
858.696	0.10064	0.10479	0.00589	0.00524	3
859.196	0.10058	0.10433	0.00589	0.00522	3
859.696	0.10041	0.10322	0.00588	0.00516	3
860.196	0.10024	0.10129	0.00587	0.00506	3
860.696	0.09996	0.09887	0.00585	0.00494	3
861.196	0.09962	0.09388	0.00583	0.00469	3
861.696	0.09945	0.09281	0.00582	0.00464	3
862.196	0.09934	0.09189	0.00582	0.00459	3
862.696	0.09922	0.09118	0.00581	0.00456	3
863.196	0.09917	0.09052	0.00581	0.00453	3
863.696	0.09911	0.09088	0.0058	0.00454	3
864.196	0.09911	0.09154	0.0058	0.00458	3
864.696	0.09905	0.09102	0.0058	0.00455	3
865.196	0.09905	0.09162	0.0058	0.00458	3
865.696	0.099	0.0919	0.0058	0.00459	3
866.196	0.099	0.091	0.0058	0.00455	3
866.696	0.099	0.09264	0.0058	0.00463	3
867.196	0.099	0.09251	0.0058	0.00463	3
867.696	0.099	0.09377	0.0058	0.00469	3
868.196	0.09894	0.09357	0.00579	0.00468	3
868.696	0.09894	0.09382	0.00579	0.00469	3
869.196	0.09894	0.09467	0.00579	0.00473	3
869.696	0.09894	0.09401	0.00579	0.0047	3
870.196	0.09888	0.09482	0.00579	0.00474	3
870.696	0.09888	0.09544	0.00579	0.00477	3
871.196	0.09888	0.09552	0.00579	0.00478	3
871.696	0.09883	0.09582	0.00579	0.00479	3
872.196	0.09883	0.09518	0.00579	0.00476	3
872.696	0.09877	0.09595	0.00578	0.0048	3
873.196	0.09877	0.09572	0.00578	0.00479	3
873.696	0.09871	0.09609	0.00578	0.0048	3
874.196	0.09866	0.09563	0.00578	0.00478	3
874.696	0.0986	0.09515	0.00577	0.00476	3
875.196	0.09854	0.0947	0.00577	0.00474	3
875.696	0.09849	0.09466	0.00577	0.00473	3
876.196	0.09843	0.09357	0.00576	0.00468	3
876.696	0.09832	0.0937	0.00576	0.00469	3
877.196	0.09826	0.09241	0.00575	0.00462	3
877.696	0.0982	0.09228	0.00575	0.00461	3
878.196	0.09815	0.09166	0.00575	0.00458	3
878.696	0.09809	0.09144	0.00574	0.00457	3
879.196	0.09803	0.09105	0.00574	0.00455	3
879.696	0.09803	0.091	0.00574	0.00455	3
880.196	0.09798	0.09126	0.00574	0.00456	3
880.696	0.09798	0.09088	0.00574	0.00454	3
881.196	0.09798	0.0909	0.00574	0.00454	3
881.696	0.09798	0.09191	0.00574	0.0046	3
882.196	0.09798	0.09152	0.00574	0.00458	3
882.696	0.09798	0.09215	0.00574	0.00461	3
883.196	0.09798	0.0919	0.00574	0.00459	3
883.696	0.09798	0.09266	0.00574	0.00463	3
884.196	0.09798	0.09279	0.00574	0.00464	3
884.696	0.09792	0.09278	0.00573	0.00464	3
885.196	0.09792	0.09323	0.00573	0.00466	3
885.696	0.09792	0.09306	0.00573	0.00465	3
886.196	0.09792	0.09364	0.00573	0.00468	3
886.696	0.09792	0.09381	0.00573	0.00469	3
887.196	0.09792	0.09362	0.00573	0.00468	3
887.696	0.09792	0.09444	0.00573	0.00472	3
888.196	0.09792	0.09416	0.00573	0.00471	3
888.696	0.09792	0.09497	0.00573	0.00475	3
889.196	0.09786	0.0948	0.00573	0.00474	3
889.696	0.09786	0.09485	0.00573	0.00474	3
890.196	0.09786	0.09541	0.00573	0.00477	3
890.696	0.09786	0.09516	0.00573	0.00476	3
891.196	0.09786	0.09547	0.00573	0.00477	3
891.696	0.09786	0.09542	0.00573	0.00477	3
892.196	0.09781	0.09567	0.00573	0.00478	3
892.696	0.09781	0.09546	0.00573	0.00477	3
893.196	0.09775	0.09513	0.00572	0.00476	3
893.696	0.09775	0.09571	0.00572	0.00479	3
894.196	0.09775	0.09527	0.00572	0.00476	3
894.696	0.09769	0.09566	0.00572	0.00478	3
895.196	0.09764	0.09496	0.00572	0.00475	3
895.696	0.09764	0.09446	0.00572	0.00472	3
896.196	0.09758	0.09443	0.00571	0.00472	3
896.696	0.09758	0.09426	0.00571	0.00471	3
897.196	0.09752	0.09385	0.00571	0.00469	3
897.696	0.09747	0.09266	0.00571	0.00463	3
898.196	0.09747	0.09343	0.00571	0.00467	3
898.696	0.09741	0.09398	0.0057	0.0047	3
899.196	0.09741	0.09277	0.0057	0.00464	3
899.696	0.09735	0.09264	0.0057	0.00463	3
900.196	0.09735	0.09251	0.0057	0.00463	3
900.696	0.0973	0.0923	0.0057	0.00462	3
901.196	0.0973	0.09266	0.0057	0.00463	3
901.696	0.09724	0.09218	0.00569	0.00461	3
902.196	0.09724	0.09244	0.00569	0.00462	3
902.696	0.09724	0.09199	0.00569	0.0046	3
903.196	0.09724	0.09202	0.00569	0.0046	3
903.696	0.09724	0.09241	0.00569	0.00462	3
904.196	0.09724	0.09206	0.00569	0.0046	3
904.696	0.09724	0.09257	0.00569	0.00463	3
905.196	0.09724	0.09226	0.00569	0.00461	3
905.696	0.09724	0.09286	0.00569	0.00464	3
906.196	0.09724	0.0929	0.00569	0.00465	3
906.696	0.09724	0.09276	0.00569	0.00464	3
907.196	0.09718	0.09327	0.00569	0.00466	3
907.696	0.09718	0.09266	0.00569	0.00463	3
908.196	0.09718	0.09328	0.00569	0.00466	3
908.696	0.09718	0.09313	0.00569	0.00466	3
909.196	0.09718	0.09326	0.00569	0.00466	3
909.696	0.09718	0.09358	0.00569	0.00468	3
910.196	0.09718	0.09376	0.00569	0.00469	3
910.696	0.09718	0.09379	0.00569	0.00469	3
911.196	0.09718	0.09356	0.00569	0.00468	3
911.696	0.09718	0.09409	0.00569	0.0047	3
912.196	0.09718	0.09405	0.00569	0.0047	3
912.696	0.09718	0.09397	0.00569	0.0047	3
913.196	0.09718	0.09402	0.00569	0.0047	3
913.696	0.09718	0.09431	0.00569	0.00472	3
914.196	0.09718	0.09426	0.00569	0.00471	3
914.696	0.09718	0.09439	0.00569	0.00472	3
915.196	0.09713	0.09429	0.00569	0.00471	3
915.696	0.09713	0.0943	0.00569	0.00472	3
916.196	0.09713	0.09446	0.00569	0.00472	3
916.696	0.09713	0.09452	0.00569	0.00473	3
917.196	0.09713	0.09473	0.00569	0.00474	3
917.696	0.09713	0.09454	0.00569	0.00473	3
918.196	0.09713	0.09463	0.00569	0.00473	3
918.696	0.09713	0.09476	0.00569	0.00474	3
919.196	0.09707	0.09434	0.00568	0.00472	3
919.696	0.09707	0.09504	0.00568	0.00475	3
920.196	0.09707	0.09471	0.00568	0.00474	3
920.696	0.09707	0.09454	0.00568	0.00473	3
921.196	0.09707	0.09485	0.00568	0.00474	3
921.696	0.09701	0.09438	0.00568	0.00472	3
922.196	0.09701	0.09454	0.00568	0.00473	3
922.696	0.09701	0.09463	0.00568	0.00473	3
923.196	0.09701	0.09418	0.00568	0.00471	3
923.696	0.09696	0.09422	0.00568	0.00471	3
924.196	0.09696	0.09443	0.00568	0.00472	3
924.696	0.09696	0.09393	0.00568	0.0047	3
925.196	0.09696	0.09411	0.00568	0.00471	3
925.696	0.09696	0.09397	0.00568	0.0047	3
926.196	0.0969	0.09373	0.00567	0.00469	3
926.696	0.0969	0.09397	0.00567	0.0047	3
927.196	0.0969	0.0936	0.00567	0.00468	3
927.696	0.0969	0.09389	0.00567	0.00469	3
928.196	0.0969	0.09357	0.00567	0.00468	3
928.696	0.0969	0.09369	0.00567	0.00468	3
929.196	0.09684	0.09342	0.00567	0.00467	3
929.696	0.09684	0.09352	0.00567	0.00468	3
930.196	0.09684	0.09323	0.00567	0.00466	3
930.696	0.09684	0.09354	0.00567	0.00468	3
931.196	0.09684	0.09346	0.00567	0.00467	3
931.696	0.09684	0.09326	0.00567	0.00466	3
932.196	0.09684	0.09359	0.00567	0.00468	3
932.696	0.09684	0.09358	0.00567	0.00468	3
933.196	0.09684	0.09362	0.00567	0.00468	3
933.696	0.09684	0.09362	0.00567	0.00468	3
934.196	0.09679	0.09355	0.00567	0.00468	3
934.696	0.09679	0.09338	0.00567	0.00467	3
935.196	0.09679	0.0935	0.00567	0.00467	3
935.696	0.09679	0.0936	0.00567	0.00468	3
936.196	0.09679	0.09343	0.00567	0.00467	3
936.696	0.09679	0.0942	0.00567	0.00471	3
937.196	0.09679	0.09294	0.00567	0.00465	3
937.696	0.09679	0.09369	0.00567	0.00468	3
938.196	0.09679	0.09356	0.00567	0.00468	3
938.696	0.09679	0.09382	0.00567	0.00469	3
939.196	0.09679	0.09443	0.00567	0.00472	3
939.696	0.09679	0.0939	0.00567	0.00469	3
940.196	0.09679	0.09415	0.00567	0.00471	3
940.696	0.09679	0.10038	0.00567	0.00502	3
941.196	0.09673	0.11048	0.00567	0.00552	3
941.696	0.09662	0.11044	0.00566	0.00552	3
942.196	0.09645	0.10904	0.00565	0.00545	3
942.696	0.09605	0.10378	0.00563	0.00519	3
943.196	0.09548	0.09665	0.00559	0.00483	3
943.696	0.09486	0.08699	0.00556	0.00435	3
944.196	0.09441	0.08106	0.00553	0.00405	3
944.696	0.09424	0.0785	0.00552	0.00393	3
945.196	0.09418	0.07801	0.00552	0.0039	3
945.696	0.09418	0.07799	0.00552	0.0039	3
946.196	0.09418	0.07818	0.00552	0.00391	3
946.696	0.09418	0.07829	0.00552	0.00391	3
947.196	0.09418	0.07824	0.00552	0.00391	3
947.696	0.09418	0.0786	0.00552	0.00393	3
948.196	0.09418	0.07858	0.00552	0.00393	3
948.696	0.09418	0.07874	0.00552	0.00394	3
949.196	0.09418	0.07915	0.00552	0.00396	3
949.696	0.09418	0.0791	0.00552	0.00396	3
950.196	0.09418	0.07917	0.00552	0.00396	3
950.696	0.09418	0.07929	0.00552	0.00396	3
951.196	0.09429	0.07937	0.00552	0.00397	3
951.696	0.09429	0.0796	0.00552	0.00398	3
952.196	0.09429	0.07969	0.00552	0.00398	3
952.696	0.09429	0.07945	0.00552	0.00397	3
953.196	0.09435	0.08023	0.00553	0.00401	3
953.696	0.09435	0.07966	0.00553	0.00398	3
954.196	0.09435	0.07993	0.00553	0.004	3
954.696	0.09441	0.07994	0.00553	0.004	3
955.196	0.09441	0.08031	0.00553	0.00402	3
955.696	0.09441	0.08016	0.00553	0.00401	3
956.196	0.09446	0.08033	0.00553	0.00402	3
956.696	0.09446	0.08035	0.00553	0.00402	3
957.196	0.09446	0.08027	0.00553	0.00401	3
957.696	0.09452	0.0804	0.00554	0.00402	3
958.196	0.09452	0.08091	0.00554	0.00405	3
958.696	0.09458	0.08032	0.00554	0.00402	3
959.196	0.09458	0.08074	0.00554	0.00404	3
959.696	0.09463	0.08115	0.00554	0.00406	3
960.196	0.09463	0.0811	0.00554	0.00406	3
960.696	0.09463	0.0813	0.00554	0.00407	3
961.196	0.09463	0.08126	0.00554	0.00406	3
961.696	0.09469	0.08097	0.00555	0.00405	3
962.196	0.09469	0.0814	0.00555	0.00407	3
962.696	0.09475	0.08144	0.00555	0.00407	3
963.196	0.09475	0.0814	0.00555	0.00407	3
963.696	0.0948	0.08163	0.00555	0.00408	3
964.196	0.09486	0.08186	0.00556	0.00409	3
964.696	0.09486	0.08192	0.00556	0.0041	3
965.196	0.09492	0.08195	0.00556	0.0041	3
965.696	0.09497	0.08198	0.00556	0.0041	3
966.196	0.09497	0.08239	0.00556	0.00412	3
966.696	0.09503	0.08228	0.00557	0.00411	3
967.196	0.09509	0.08246	0.00557	0.00412	3
967.696	0.09514	0.08263	0.00557	0.00413	3
968.196	0.0952	0.08284	0.00558	0.00414	3
968.696	0.0952	0.08306	0.00558	0.00415	3
969.196	0.09526	0.08291	0.00558	0.00415	3
969.696	0.09531	0.08338	0.00558	0.00417	3
970.196	0.09537	0.08345	0.00559	0.00417	3
970.696	0.09543	0.08357	0.00559	0.00418	3
971.196	0.09548	0.08389	0.00559	0.00419	3
971.696	0.09554	0.08414	0.0056	0.00421	3
972.196	0.0956	0.08437	0.0056	0.00422	3
972.696	0.09565	0.08487	0.0056	0.00424	3
973.196	0.09571	0.08496	0.00561	0.00425	3
973.696	0.09577	0.08549	0.00561	0.00427	3
974.196	0.09582	0.08553	0.00561	0.00428	3
974.696	0.09588	0.08618	0.00562	0.00431	3
975.196	0.09594	0.0861	0.00562	0.0043	3
975.696	0.09605	0.08696	0.00563	0.00435	3
976.196	0.09616	0.08727	0.00563	0.00436	3
976.696	0.09622	0.08746	0.00564	0.00437	3
977.196	0.09628	0.08824	0.00564	0.00441	3
977.696	0.09633	0.08831	0.00564	0.00442	3
978.196	0.09639	0.0886	0.00565	0.00443	3
978.696	0.09639	0.08884	0.00565	0.00444	3
979.196	0.09645	0.08938	0.00565	0.00447	3
979.696	0.0965	0.0896	0.00565	0.00448	3
980.196	0.09656	0.09016	0.00566	0.00451	3
980.696	0.09662	0.09055	0.00566	0.00453	3
981.196	0.09667	0.09096	0.00566	0.00455	3
981.696	0.09667	0.0913	0.00566	0.00456	3
982.196	0.09673	0.09155	0.00567	0.00458	3
982.696	0.09679	0.09218	0.00567	0.00461	3
983.196	0.09684	0.09222	0.00567	0.00461	3
983.696	0.09684	0.09282	0.00567	0.00464	3
984.196	0.0969	0.09283	0.00567	0.00464	3
984.696	0.0969	0.0928	0.00567	0.00464	3
985.196	0.09696	0.09323	0.00568	0.00466	3
985.696	0.09696	0.09371	0.00568	0.00469	3
986.196	0.09696	0.09377	0.00568	0.00469	3
986.696	0.09701	0.09376	0.00568	0.00469	3
987.196	0.09701	0.09411	0.00568	0.00471	3
987.696	0.09701	0.09408	0.00568	0.0047	3
988.196	0.09701	0.09426	0.00568	0.00471	3
988.696	0.09701	0.09448	0.00568	0.00472	3
989.196	0.09701	0.09423	0.00568	0.00471	3
989.696	0.09707	0.09447	0.00568	0.00472	3
990.196	0.09707	0.09436	0.00568	0.00472	3
990.696	0.09707	0.0947	0.00568	0.00474	3
[truncated: 43,160 more rows]
