# Supplementary material for: Proteoglycans play a role in the viscoelastic behaviour of the canine cranial cruciate ligament
Source: Front Bioeng Biotechnol. 2022 Nov 15;10:984224. doi: 10.3389/fbioe.2022.984224 (PMC9705345; doi:10.3389/fbioe.2022.984224)
Supplement: Supplementary file 2 [file DataSheet2.zip › Raw Data/PG_reduced/S3L.csv]

General : Start date	02/07/2016 10:48
Specimen properties : Area	20	mm^2
Specimen properties : Length	15.8325	mm
Specimen properties : Geometry	Irregular
Time	Extension	Load	Tensile strain (Extension)	Tensile stress	Total cycle count
(s)	(mm)	(N)	(mm/mm)	(MPa)
0	0.01428	0.10063	0.0009	0.00503	0
0.5	0.02754	0.21918	0.00174	0.01096	0
1	0.04069	0.33356	0.00257	0.01668	0
1.5	0.05395	0.4541	0.00341	0.0227	0
2	0.06704	0.5766	0.00423	0.02883	0
2.5	0.08018	0.70318	0.00506	0.03516	0
3	0.09339	0.83703	0.0059	0.04185	0
3.5	0.1067	0.98099	0.00674	0.04905	0
4	0.11991	1.12707	0.00757	0.05635	0
4.5	0.133	1.27335	0.0084	0.06367	0
5	0.1462	1.41114	0.00923	0.07056	0
5.5	0.15946	1.51797	0.01007	0.0759	0
6	0.17272	1.63458	0.01091	0.08173	0
6.5	0.18575	1.75868	0.01173	0.08793	0
7	0.1989	1.86275	0.01256	0.09314	0
7.5	0.21222	1.94899	0.0134	0.09745	0
8	0.22548	2.1119	0.01424	0.1056	0
8.5	0.23868	2.29357	0.01508	0.11468	0
9	0.25166	2.44728	0.01589	0.12236	0
9.5	0.26497	2.55978	0.01674	0.12799	0
10	0.27823	2.69948	0.01757	0.13497	0
10.5	0.29144	2.85303	0.01841	0.14265	0
11	0.30453	3.01317	0.01923	0.15066	0
11.5	0.31767	3.21592	0.02006	0.1608	0
12	0.33093	3.43575	0.0209	0.17179	0
12.5	0.34419	3.64144	0.02174	0.18207	0
13	0.3574	3.83932	0.02257	0.19197	0
13.5	0.37043	4.01239	0.0234	0.20062	0
14	0.38369	4.18764	0.02423	0.20938	0
14.5	0.39695	4.37773	0.02507	0.21889	0
15	0.41015	4.58218	0.02591	0.22911	0
15.5	0.4233	4.80023	0.02674	0.24001	0
16	0.43639	5.03619	0.02756	0.25181	0
16.5	0.44971	5.30331	0.0284	0.26517	0
17	0.46291	5.56194	0.02924	0.2781	0
17.5	0.47611	5.80079	0.03007	0.29004	0
18	0.48915	6.01488	0.0309	0.30074	0
18.5	0.50252	6.28668	0.03174	0.31433	0
19	0.51572	6.58073	0.03257	0.32904	0
19.5	0.52893	6.87747	0.03341	0.34387	0
20	0.54202	7.18142	0.03423	0.35907	0
20.5	0.55511	7.48616	0.03506	0.37431	0
21	0.56837	7.81135	0.0359	0.39057	0
21.5	0.58163	8.13661	0.03674	0.40683	0
22	0.59489	8.44452	0.03757	0.42223	0
22.5	0.60792	8.73246	0.0384	0.43662	0
23	0.62129	9.03184	0.03924	0.45159	0
23.5	0.63444	9.31499	0.04007	0.46575	0
24	0.6477	9.61569	0.04091	0.48078	0
24.458	0.65971	9.90042	0.04167	0.49502	0.5
24.46	0.65977	9.90156	0.04167	0.49508	0.5
24.96	0.64651	9.33247	0.04083	0.46662	0.5
25.46	0.63325	8.7467	0.04	0.43734	0.5
25.96	0.61999	8.21224	0.03916	0.41061	0.5
26.46	0.6069	7.71206	0.03833	0.3856	0.5
26.96	0.59381	7.2461	0.03751	0.36231	0.5
27.46	0.58055	6.80365	0.03667	0.34018	0.5
27.96	0.56723	6.40014	0.03583	0.32001	0.5
28.46	0.55414	6.04092	0.035	0.30205	0.5
28.96	0.54094	5.70473	0.03417	0.28524	0.5
29.46	0.52785	5.3808	0.03334	0.26904	0.5
29.96	0.51453	5.06741	0.0325	0.25337	0.5
30.46	0.50133	4.75953	0.03166	0.23798	0.5
30.96	0.48818	4.42556	0.03083	0.22128	0.5
31.46	0.47498	4.10585	0.03	0.20529	0.5
31.96	0.46178	3.80616	0.02917	0.19031	0.5
32.46	0.44852	3.5369	0.02833	0.17684	0.5
32.96	0.43537	3.28897	0.0275	0.16445	0.5
33.46	0.42228	3.04944	0.02667	0.15247	0.5
33.96	0.40908	2.82594	0.02584	0.1413	0.5
34.46	0.39576	2.63219	0.025	0.13161	0.5
34.96	0.38256	2.47903	0.02416	0.12395	0.5
35.46	0.36941	2.32344	0.02333	0.11617	0.5
35.96	0.35626	2.13692	0.0225	0.10685	0.5
36.46	0.343	1.96672	0.02166	0.09834	0.5
36.96	0.32974	1.82835	0.02083	0.09142	0.5
37.46	0.3166	1.68827	0.02	0.08441	0.5
37.96	0.30345	1.55293	0.01917	0.07765	0.5
38.46	0.29036	1.43801	0.01834	0.0719	0.5
38.96	0.27704	1.32811	0.0175	0.06641	0.5
39.46	0.26384	1.22166	0.01666	0.06108	0.5
39.96	0.25064	1.15904	0.01583	0.05795	0.5
40.46	0.23755	1.06923	0.015	0.05346	0.5
40.96	0.22423	0.97545	0.01416	0.04877	0.5
41.46	0.21103	0.89667	0.01333	0.04483	0.5
41.96	0.19788	0.80212	0.0125	0.04011	0.5
42.46	0.18479	0.68508	0.01167	0.03425	0.5
42.96	0.17159	0.58109	0.01084	0.02905	0.5
43.46	0.15827	0.50477	0.01	0.02524	0.5
43.96	0.14507	0.43641	0.00916	0.02182	0.5
44.46	0.13192	0.34995	0.00833	0.0175	0.5
44.96	0.11877	0.27203	0.0075	0.0136	0.5
45.46	0.10551	0.2082	0.00666	0.01041	0.5
45.96	0.09231	0.13934	0.00583	0.00697	0.5
46.258	0.08455	0.09972	0.00534	0.00499	1
46.26	0.08449	0.09939	0.00534	0.00497	1
46.76	0.07299	0.04422	0.00461	0.00221	1
47.26	0.06828	0.03734	0.00431	0.00187	1
47.76	0.06777	0.04586	0.00428	0.00229	1
48.26	0.06777	0.05582	0.00428	0.00279	1
48.76	0.06777	0.0646	0.00428	0.00323	1
49.26	0.06777	0.07078	0.00428	0.00354	1
49.76	0.06777	0.07561	0.00428	0.00378	1
50.26	0.06777	0.08034	0.00428	0.00402	1
50.76	0.06777	0.08506	0.00428	0.00425	1
51.26	0.06777	0.08953	0.00428	0.00448	1
51.76	0.06777	0.09225	0.00428	0.00461	1
52.26	0.06777	0.09615	0.00428	0.00481	1
52.76	0.06777	0.09911	0.00428	0.00496	1
53.26	0.06777	0.1023	0.00428	0.00512	1
53.76	0.06777	0.10481	0.00428	0.00524	1
54.26	0.06777	0.10812	0.00428	0.00541	1
54.76	0.06777	0.1099	0.00428	0.0055	1
55.26	0.06777	0.11178	0.00428	0.00559	1
55.76	0.06777	0.11523	0.00428	0.00576	1
56.26	0.06777	0.11636	0.00428	0.00582	1
56.76	0.06777	0.11925	0.00428	0.00596	1
57.26	0.06772	0.1236	0.00428	0.00618	1
57.76	0.06755	0.12152	0.00427	0.00608	1
58.26	0.06709	0.1202	0.00424	0.00601	1
58.76	0.06613	0.11239	0.00418	0.00562	1
59.26	0.06477	0.10074	0.00409	0.00504	1
59.76	0.06364	0.09266	0.00402	0.00463	1
60.26	0.06233	0.08269	0.00394	0.00413	1
60.76	0.06177	0.07919	0.0039	0.00396	1
61.26	0.06165	0.08053	0.00389	0.00403	1
61.76	0.06165	0.0824	0.00389	0.00412	1
62.26	0.06165	0.08355	0.00389	0.00418	1
62.76	0.06165	0.08607	0.00389	0.0043	1
63.26	0.06165	0.08727	0.00389	0.00436	1
63.76	0.06165	0.08886	0.00389	0.00444	1
64.26	0.06165	0.09039	0.00389	0.00452	1
64.76	0.06165	0.09198	0.00389	0.0046	1
65.26	0.06165	0.09327	0.00389	0.00466	1
65.76	0.06165	0.09456	0.00389	0.00473	1
66.26	0.06165	0.09591	0.00389	0.0048	1
66.76	0.06165	0.09727	0.00389	0.00486	1
67.26	0.06165	0.09821	0.00389	0.00491	1
67.76	0.06165	0.09931	0.00389	0.00497	1
68.26	0.06165	0.10075	0.00389	0.00504	1
68.76	0.06165	0.10188	0.00389	0.00509	1
69.26	0.06165	0.10242	0.00389	0.00512	1
69.76	0.0616	0.10348	0.00389	0.00517	1
70.26	0.0616	0.10444	0.00389	0.00522	1
70.76	0.06154	0.10518	0.00389	0.00526	1
71.26	0.06143	0.10518	0.00388	0.00526	1
71.76	0.06126	0.10479	0.00387	0.00524	1
72.26	0.06097	0.10343	0.00385	0.00517	1
72.76	0.06052	0.09986	0.00382	0.00499	1
73.26	0.0599	0.09454	0.00378	0.00473	1
73.76	0.05939	0.09075	0.00375	0.00454	1
74.26	0.0591	0.08882	0.00373	0.00444	1
74.76	0.05888	0.08854	0.00372	0.00443	1
75.26	0.05882	0.08808	0.00372	0.0044	1
75.76	0.05876	0.08865	0.00371	0.00443	1
76.26	0.05871	0.08914	0.00371	0.00446	1
76.76	0.05871	0.08982	0.00371	0.00449	1
77.26	0.05871	0.09058	0.00371	0.00453	1
77.76	0.05871	0.09163	0.00371	0.00458	1
78.26	0.05871	0.09281	0.00371	0.00464	1
78.76	0.05871	0.09333	0.00371	0.00467	1
79.26	0.05871	0.09399	0.00371	0.0047	1
79.76	0.05871	0.0952	0.00371	0.00476	1
80.26	0.05871	0.09568	0.00371	0.00478	1
80.76	0.05871	0.09655	0.00371	0.00483	1
81.26	0.05865	0.09672	0.0037	0.00484	1
81.76	0.05865	0.09787	0.0037	0.00489	1
82.26	0.05865	0.09827	0.0037	0.00491	1
82.76	0.05865	0.09834	0.0037	0.00492	1
83.26	0.05859	0.09885	0.0037	0.00494	1
83.76	0.05859	0.09963	0.0037	0.00498	1
84.26	0.05854	0.09987	0.0037	0.00499	1
84.76	0.05848	0.1001	0.00369	0.00501	1
85.26	0.05837	0.10058	0.00369	0.00503	1
85.76	0.05831	0.09933	0.00368	0.00497	1
86.26	0.05814	0.09981	0.00367	0.00499	1
86.76	0.05797	0.09893	0.00366	0.00495	1
87.26	0.05769	0.09728	0.00364	0.00486	1
87.76	0.05746	0.09566	0.00363	0.00478	1
88.26	0.05718	0.11151	0.00361	0.00558	1
88.76	0.05599	0.12508	0.00354	0.00625	1
89.26	0.05338	0.10142	0.00337	0.00507	1
89.76	0.0506	0.07571	0.0032	0.00379	1
90.26	0.04879	0.05955	0.00308	0.00298	1
90.76	0.04851	0.05708	0.00306	0.00285	1
91.26	0.04851	0.05781	0.00306	0.00289	1
91.76	0.04851	0.05926	0.00306	0.00296	1
92.26	0.04851	0.06072	0.00306	0.00304	1
92.76	0.04851	0.06138	0.00306	0.00307	1
93.26	0.04851	0.06212	0.00306	0.00311	1
93.76	0.04862	0.0632	0.00307	0.00316	1
94.26	0.04862	0.06381	0.00307	0.00319	1
94.76	0.04868	0.06488	0.00307	0.00324	1
95.26	0.04873	0.06532	0.00308	0.00327	1
95.76	0.04879	0.06601	0.00308	0.0033	1
96.26	0.04885	0.06674	0.00309	0.00334	1
96.76	0.0489	0.06733	0.00309	0.00337	1
97.26	0.0489	0.06798	0.00309	0.0034	1
97.76	0.04896	0.0687	0.00309	0.00344	1
98.26	0.04902	0.06946	0.0031	0.00347	1
98.76	0.04913	0.06992	0.0031	0.0035	1
99.26	0.04919	0.07046	0.00311	0.00352	1
99.76	0.0493	0.07127	0.00311	0.00356	1
100.26	0.04936	0.07163	0.00312	0.00358	1
100.76	0.04947	0.07266	0.00312	0.00363	1
101.26	0.04958	0.07344	0.00313	0.00367	1
101.76	0.0497	0.07368	0.00314	0.00368	1
102.26	0.04987	0.07447	0.00315	0.00372	1
102.76	0.04998	0.07535	0.00316	0.00377	1
103.26	0.05009	0.07551	0.00316	0.00378	1
103.76	0.05021	0.07645	0.00317	0.00382	1
104.26	0.05032	0.07737	0.00318	0.00387	1
104.76	0.05049	0.07805	0.00319	0.0039	1
105.26	0.05066	0.07844	0.0032	0.00392	1
105.76	0.05077	0.07942	0.00321	0.00397	1
106.26	0.05094	0.08033	0.00322	0.00402	1
106.76	0.05117	0.0816	0.00323	0.00408	1
107.26	0.05134	0.08201	0.00324	0.0041	1
107.76	0.05157	0.08352	0.00326	0.00418	1
108.26	0.05174	0.08451	0.00327	0.00423	1
108.76	0.05191	0.08601	0.00328	0.0043	1
109.26	0.05208	0.08727	0.00329	0.00436	1
109.76	0.0523	0.08883	0.0033	0.00444	1
110.26	0.05264	0.0909	0.00333	0.00455	1
110.76	0.05293	0.09327	0.00334	0.00466	1
111.26	0.05315	0.09523	0.00336	0.00476	1
111.76	0.05332	0.09688	0.00337	0.00484	1
112.26	0.05344	0.09786	0.00338	0.00489	1
112.76	0.05355	0.0992	0.00338	0.00496	1
113.26	0.05361	0.09986	0.00339	0.00499	1
113.76	0.05361	0.10023	0.00339	0.00501	1
114.26	0.05361	0.10047	0.00339	0.00502	1
114.76	0.05361	0.10074	0.00339	0.00504	1
115.26	0.05361	0.10097	0.00339	0.00505	1
115.76	0.05361	0.10108	0.00339	0.00505	1
116.26	0.05361	0.10154	0.00339	0.00508	1
116.76	0.05361	0.10164	0.00339	0.00508	1
117.26	0.05361	0.10193	0.00339	0.0051	1
117.76	0.05361	0.10207	0.00339	0.0051	1
118.26	0.05361	0.10196	0.00339	0.0051	1
118.76	0.05361	0.10224	0.00339	0.00511	1
119.26	0.05361	0.10252	0.00339	0.00513	1
119.76	0.05361	0.10275	0.00339	0.00514	1
120.26	0.05361	0.10288	0.00339	0.00514	1
120.76	0.05361	0.10308	0.00339	0.00515	1
121.26	0.05361	0.10344	0.00339	0.00517	1
121.76	0.05361	0.10354	0.00339	0.00518	1
122.26	0.05361	0.10378	0.00339	0.00519	1
122.76	0.05361	0.10393	0.00339	0.0052	1
123.26	0.05361	0.10401	0.00339	0.0052	1
123.76	0.05361	0.10427	0.00339	0.00521	1
124.26	0.05361	0.10451	0.00339	0.00523	1
124.76	0.05361	0.10461	0.00339	0.00523	1
125.26	0.05361	0.10453	0.00339	0.00523	1
125.76	0.05361	0.10509	0.00339	0.00525	1
126.26	0.05361	0.10506	0.00339	0.00525	1
126.76	0.05349	0.10535	0.00338	0.00527	1
127.26	0.05349	0.10488	0.00338	0.00524	1
127.76	0.05349	0.10559	0.00338	0.00528	1
128.26	0.05349	0.10582	0.00338	0.00529	1
128.76	0.05349	0.10597	0.00338	0.0053	1
129.26	0.05344	0.10601	0.00338	0.0053	1
129.76	0.05344	0.10606	0.00338	0.0053	1
130.26	0.05344	0.10624	0.00338	0.00531	1
130.76	0.05338	0.10659	0.00337	0.00533	1
131.26	0.05338	0.1066	0.00337	0.00533	1
131.76	0.05338	0.10671	0.00337	0.00534	1
132.26	0.05338	0.1068	0.00337	0.00534	1
132.76	0.05332	0.1069	0.00337	0.00535	1
133.26	0.05332	0.10686	0.00337	0.00534	1
133.76	0.05332	0.10738	0.00337	0.00537	1
134.26	0.05327	0.10745	0.00336	0.00537	1
134.76	0.05327	0.10726	0.00336	0.00536	1
135.26	0.05321	0.10744	0.00336	0.00537	1
135.76	0.05321	0.10751	0.00336	0.00538	1
136.26	0.05315	0.10801	0.00336	0.0054	1
136.76	0.05315	0.10814	0.00336	0.00541	1
137.26	0.05315	0.10818	0.00336	0.00541	1
137.76	0.0531	0.10788	0.00335	0.00539	1
138.26	0.05304	0.10811	0.00335	0.00541	1
138.76	0.05304	0.10808	0.00335	0.0054	1
139.26	0.05298	0.10848	0.00335	0.00542	1
139.76	0.05293	0.10813	0.00334	0.00541	1
140.26	0.05287	0.10821	0.00334	0.00541	1
140.76	0.05281	0.1083	0.00334	0.00542	1
141.26	0.05276	0.10834	0.00333	0.00542	1
141.76	0.0527	0.10815	0.00333	0.00541	1
142.26	0.05264	0.10807	0.00333	0.0054	1
142.76	0.05259	0.10836	0.00332	0.00542	1
143.26	0.05247	0.10861	0.00331	0.00543	1
143.76	0.05242	0.10791	0.00331	0.0054	1
144.26	0.05236	0.10798	0.00331	0.0054	1
144.76	0.05225	0.10784	0.0033	0.00539	1
145.26	0.05219	0.10788	0.0033	0.00539	1
145.76	0.05208	0.10782	0.00329	0.00539	1
146.26	0.05202	0.10751	0.00329	0.00538	1
146.76	0.05191	0.10714	0.00328	0.00536	1
147.26	0.05179	0.10725	0.00327	0.00536	1
147.76	0.05174	0.10654	0.00327	0.00533	1
148.26	0.05162	0.10626	0.00326	0.00531	1
148.76	0.05151	0.10582	0.00325	0.00529	1
149.26	0.0514	0.10535	0.00325	0.00527	1
149.76	0.05128	0.10482	0.00324	0.00524	1
150.26	0.05123	0.10444	0.00324	0.00522	1
150.76	0.05111	0.10416	0.00323	0.00521	1
151.26	0.051	0.10329	0.00322	0.00516	1
151.76	0.05089	0.10276	0.00321	0.00514	1
152.26	0.05072	0.10193	0.0032	0.0051	1
152.76	0.0506	0.10079	0.0032	0.00504	1
153.26	0.05049	0.10019	0.00319	0.00501	1
153.76	0.05032	0.09922	0.00318	0.00496	1
154.26	0.05021	0.09816	0.00317	0.00491	1
154.76	0.05009	0.09741	0.00316	0.00487	1
155.26	0.04998	0.09802	0.00316	0.0049	1
155.76	0.04992	0.09702	0.00315	0.00485	1
156.26	0.04981	0.09696	0.00315	0.00485	1
156.76	0.04975	0.09619	0.00314	0.00481	1
157.26	0.0497	0.0955	0.00314	0.00477	1
157.76	0.04964	0.09517	0.00314	0.00476	1
158.26	0.04958	0.09518	0.00313	0.00476	1
158.76	0.04953	0.09469	0.00313	0.00473	1
159.26	0.04953	0.09442	0.00313	0.00472	1
159.76	0.04947	0.09438	0.00312	0.00472	1
160.26	0.04947	0.09417	0.00312	0.00471	1
160.76	0.04941	0.09405	0.00312	0.0047	1
161.26	0.04941	0.09332	0.00312	0.00467	1
161.76	0.04941	0.09428	0.00312	0.00471	1
162.26	0.04941	0.09515	0.00312	0.00476	1
162.76	0.04936	0.09511	0.00312	0.00476	1
163.26	0.04936	0.09382	0.00312	0.00469	1
163.76	0.04936	0.09395	0.00312	0.0047	1
164.26	0.04936	0.09497	0.00312	0.00475	1
164.76	0.04936	0.09456	0.00312	0.00473	1
165.26	0.04936	0.09386	0.00312	0.00469	1
165.76	0.04936	0.09572	0.00312	0.00479	1
166.26	0.04936	0.09475	0.00312	0.00474	1
166.76	0.04936	0.09458	0.00312	0.00473	1
167.26	0.04936	0.09435	0.00312	0.00472	1
167.76	0.04936	0.09599	0.00312	0.0048	1
168.26	0.0493	0.09381	0.00311	0.00469	1
168.76	0.0493	0.09571	0.00311	0.00479	1
169.26	0.0493	0.09591	0.00311	0.0048	1
169.76	0.0493	0.09477	0.00311	0.00474	1
170.26	0.0493	0.09435	0.00311	0.00472	1
170.76	0.0493	0.09599	0.00311	0.0048	1
171.26	0.0493	0.09567	0.00311	0.00478	1
171.76	0.0493	0.0952	0.00311	0.00476	1
172.26	0.0493	0.09574	0.00311	0.00479	1
172.76	0.0493	0.09593	0.00311	0.0048	1
173.26	0.0493	0.0939	0.00311	0.0047	1
173.76	0.04924	0.09563	0.00311	0.00478	1
174.26	0.04924	0.09678	0.00311	0.00484	1
174.76	0.04924	0.09536	0.00311	0.00477	1
175.26	0.04924	0.09526	0.00311	0.00476	1
175.76	0.04924	0.09575	0.00311	0.00479	1
176.26	0.04924	0.09532	0.00311	0.00477	1
176.76	0.04924	0.09728	0.00311	0.00486	1
177.26	0.04919	0.09495	0.00311	0.00475	1
177.76	0.04919	0.09673	0.00311	0.00484	1
178.26	0.04919	0.09584	0.00311	0.00479	1
178.76	0.04919	0.0962	0.00311	0.00481	1
179.26	0.04919	0.09578	0.00311	0.00479	1
179.76	0.04919	0.09571	0.00311	0.00479	1
180.26	0.04913	0.09585	0.0031	0.00479	1
180.76	0.04913	0.09464	0.0031	0.00473	1
181.26	0.04913	0.09603	0.0031	0.0048	1
181.76	0.04913	0.09606	0.0031	0.0048	1
182.26	0.04907	0.09587	0.0031	0.00479	1
182.76	0.04907	0.09537	0.0031	0.00477	1
183.26	0.04907	0.09539	0.0031	0.00477	1
183.76	0.04907	0.09581	0.0031	0.00479	1
184.26	0.04902	0.09514	0.0031	0.00476	1
184.76	0.04902	0.09511	0.0031	0.00476	1
185.26	0.04902	0.09555	0.0031	0.00478	1
185.76	0.04902	0.09532	0.0031	0.00477	1
186.26	0.04902	0.09576	0.0031	0.00479	1
186.76	0.04896	0.09499	0.00309	0.00475	1
187.26	0.04896	0.09545	0.00309	0.00477	1
187.76	0.04896	0.09519	0.00309	0.00476	1
188.26	0.04896	0.09456	0.00309	0.00473	1
188.76	0.0489	0.09553	0.00309	0.00478	1
189.26	0.0489	0.09474	0.00309	0.00474	1
189.76	0.0489	0.09551	0.00309	0.00478	1
190.26	0.0489	0.09491	0.00309	0.00475	1
190.76	0.0489	0.09583	0.00309	0.00479	1
191.26	0.0489	0.09518	0.00309	0.00476	1
191.76	0.04885	0.09535	0.00309	0.00477	1
192.26	0.04885	0.09483	0.00309	0.00474	1
192.76	0.04885	0.09505	0.00309	0.00475	1
193.26	0.04885	0.09531	0.00309	0.00477	1
193.76	0.04885	0.09488	0.00309	0.00474	1
194.26	0.04885	0.09468	0.00309	0.00473	1
194.76	0.04885	0.09481	0.00309	0.00474	1
195.26	0.04885	0.09466	0.00309	0.00473	1
195.76	0.04885	0.09477	0.00309	0.00474	1
196.26	0.04885	0.0948	0.00309	0.00474	1
196.76	0.04885	0.09481	0.00309	0.00474	1
197.26	0.04879	0.095	0.00308	0.00475	1
197.76	0.04879	0.09481	0.00308	0.00474	1
198.26	0.04879	0.09525	0.00308	0.00476	1
198.76	0.04879	0.09549	0.00308	0.00477	1
199.26	0.04879	0.09518	0.00308	0.00476	1
199.76	0.04879	0.09489	0.00308	0.00474	1
200.26	0.04879	0.09523	0.00308	0.00476	1
200.76	0.04879	0.09467	0.00308	0.00473	1
201.26	0.04879	0.09559	0.00308	0.00478	1
201.76	0.04879	0.09536	0.00308	0.00477	1
202.26	0.04879	0.09458	0.00308	0.00473	1
202.76	0.04879	0.0952	0.00308	0.00476	1
203.26	0.04879	0.09543	0.00308	0.00477	1
203.76	0.04879	0.09475	0.00308	0.00474	1
204.26	0.04879	0.0944	0.00308	0.00472	1
204.76	0.04879	0.09532	0.00308	0.00477	1
205.26	0.04879	0.09506	0.00308	0.00475	1
205.76	0.04879	0.09509	0.00308	0.00475	1
206.26	0.04873	0.09515	0.00308	0.00476	1
206.76	0.04873	0.09524	0.00308	0.00476	1
207.26	0.04873	0.09495	0.00308	0.00475	1
207.76	0.04873	0.09537	0.00308	0.00477	1
208.26	0.04873	0.0952	0.00308	0.00476	1
208.76	0.04873	0.09523	0.00308	0.00476	1
209.26	0.04873	0.09473	0.00308	0.00474	1
209.76	0.04873	0.09524	0.00308	0.00476	1
210.26	0.04873	0.09494	0.00308	0.00475	1
210.76	0.04873	0.09558	0.00308	0.00478	1
211.26	0.04873	0.09495	0.00308	0.00475	1
211.76	0.04873	0.09492	0.00308	0.00475	1
212.26	0.04873	0.09538	0.00308	0.00477	1
212.76	0.04873	0.09516	0.00308	0.00476	1
213.26	0.04873	0.09484	0.00308	0.00474	1
213.76	0.04873	0.09529	0.00308	0.00476	1
214.26	0.04873	0.09499	0.00308	0.00475	1
214.76	0.04873	0.09474	0.00308	0.00474	1
215.26	0.04873	0.09529	0.00308	0.00476	1
215.76	0.04873	0.09508	0.00308	0.00475	1
216.26	0.04873	0.09514	0.00308	0.00476	1
216.76	0.04873	0.09485	0.00308	0.00474	1
217.26	0.04873	0.09514	0.00308	0.00476	1
217.76	0.04873	0.09515	0.00308	0.00476	1
218.26	0.04873	0.0953	0.00308	0.00476	1
218.76	0.04868	0.09483	0.00307	0.00474	1
219.26	0.04868	0.09513	0.00307	0.00476	1
219.76	0.04868	0.09539	0.00307	0.00477	1
220.26	0.04868	0.09465	0.00307	0.00473	1
220.76	0.04868	0.09455	0.00307	0.00473	1
221.26	0.04868	0.09527	0.00307	0.00476	1
221.76	0.04868	0.09512	0.00307	0.00476	1
222.26	0.04868	0.09516	0.00307	0.00476	1
222.76	0.04868	0.0952	0.00307	0.00476	1
223.26	0.04868	0.09498	0.00307	0.00475	1
223.76	0.04868	0.09551	0.00307	0.00478	1
224.26	0.04868	0.09459	0.00307	0.00473	1
224.76	0.04868	0.09456	0.00307	0.00473	1
225.26	0.04868	0.09513	0.00307	0.00476	1
225.76	0.04868	0.09529	0.00307	0.00476	1
226.26	0.04868	0.09489	0.00307	0.00474	1
226.76	0.04868	0.09495	0.00307	0.00475	1
227.26	0.04868	0.09504	0.00307	0.00475	1
227.76	0.04868	0.09488	0.00307	0.00474	1
228.26	0.04868	0.09511	0.00307	0.00476	1
228.76	0.04868	0.09506	0.00307	0.00475	1
229.26	0.04868	0.09498	0.00307	0.00475	1
229.76	0.04868	0.09465	0.00307	0.00473	1
230.26	0.04868	0.09527	0.00307	0.00476	1
230.76	0.04868	0.09525	0.00307	0.00476	1
231.26	0.04868	0.09492	0.00307	0.00475	1
231.76	0.04868	0.09508	0.00307	0.00475	1
232.26	0.04868	0.09488	0.00307	0.00474	1
232.76	0.04868	0.09493	0.00307	0.00475	1
233.26	0.04868	0.09493	0.00307	0.00475	1
233.76	0.04868	0.09472	0.00307	0.00474	1
234.26	0.04868	0.09488	0.00307	0.00474	1
234.76	0.04868	0.09501	0.00307	0.00475	1
235.26	0.04868	0.09468	0.00307	0.00473	1
235.76	0.04868	0.09482	0.00307	0.00474	1
236.26	0.04868	0.09503	0.00307	0.00475	1
236.76	0.04868	0.09511	0.00307	0.00476	1
237.26	0.04868	0.09476	0.00307	0.00474	1
237.76	0.04868	0.09487	0.00307	0.00474	1
238.26	0.04868	0.09485	0.00307	0.00474	1
238.76	0.04868	0.09508	0.00307	0.00475	1
239.26	0.04868	0.09478	0.00307	0.00474	1
239.76	0.04868	0.09464	0.00307	0.00473	1
240.26	0.04868	0.09478	0.00307	0.00474	1
240.76	0.04868	0.09501	0.00307	0.00475	1
241.26	0.04868	0.09456	0.00307	0.00473	1
241.76	0.04868	0.09495	0.00307	0.00475	1
242.26	0.04868	0.09512	0.00307	0.00476	1
242.76	0.04868	0.09458	0.00307	0.00473	1
243.26	0.04868	0.0947	0.00307	0.00474	1
243.76	0.04868	0.09521	0.00307	0.00476	1
244.26	0.04868	0.09482	0.00307	0.00474	1
244.76	0.04868	0.0944	0.00307	0.00472	1
245.26	0.04868	0.09445	0.00307	0.00472	1
245.76	0.04868	0.09474	0.00307	0.00474	1
246.26	0.04868	0.09478	0.00307	0.00474	1
246.76	0.04868	0.09463	0.00307	0.00473	1
247.26	0.04868	0.09452	0.00307	0.00473	1
247.76	0.04868	0.0947	0.00307	0.00474	1
248.26	0.04868	0.0947	0.00307	0.00473	1
248.76	0.04868	0.09453	0.00307	0.00473	1
249.26	0.04868	0.09468	0.00307	0.00473	1
249.76	0.04868	0.09427	0.00307	0.00471	1
250.26	0.04868	0.09425	0.00307	0.00471	1
250.76	0.04868	0.09447	0.00307	0.00472	1
251.26	0.04868	0.0942	0.00307	0.00471	1
251.76	0.04868	0.0948	0.00307	0.00474	1
252.26	0.04868	0.09458	0.00307	0.00473	1
252.76	0.04868	0.0948	0.00307	0.00474	1
253.26	0.04868	0.09434	0.00307	0.00472	1
253.76	0.04868	0.09414	0.00307	0.00471	1
254.26	0.04868	0.09444	0.00307	0.00472	1
254.76	0.04868	0.09471	0.00307	0.00474	1
255.26	0.04868	0.09419	0.00307	0.00471	1
255.76	0.04868	0.09454	0.00307	0.00473	1
256.26	0.04868	0.09437	0.00307	0.00472	1
256.76	0.04868	0.09406	0.00307	0.0047	1
257.26	0.04868	0.0944	0.00307	0.00472	1
257.76	0.04868	0.09404	0.00307	0.0047	1
258.26	0.04868	0.09431	0.00307	0.00472	1
258.76	0.04868	0.09436	0.00307	0.00472	1
259.26	0.04868	0.09431	0.00307	0.00472	1
259.76	0.04868	0.09403	0.00307	0.0047	1
260.26	0.04868	0.09438	0.00307	0.00472	1
260.76	0.04868	0.09412	0.00307	0.00471	1
261.26	0.04868	0.09457	0.00307	0.00473	1
261.76	0.04868	0.09413	0.00307	0.00471	1
262.26	0.04868	0.09423	0.00307	0.00471	1
262.76	0.04868	0.09413	0.00307	0.00471	1
263.26	0.04868	0.09403	0.00307	0.0047	1
263.76	0.04868	0.09413	0.00307	0.00471	1
264.26	0.04868	0.09418	0.00307	0.00471	1
264.76	0.04868	0.09395	0.00307	0.0047	1
265.26	0.04868	0.09402	0.00307	0.0047	1
265.76	0.04868	0.0939	0.00307	0.00469	1
266.26	0.04868	0.09395	0.00307	0.0047	1
266.76	0.04868	0.09409	0.00307	0.0047	1
267.26	0.04868	0.0942	0.00307	0.00471	1
267.76	0.04868	0.09378	0.00307	0.00469	1
268.26	0.04868	0.09382	0.00307	0.00469	1
268.76	0.04868	0.09402	0.00307	0.0047	1
269.26	0.04868	0.0939	0.00307	0.00469	1
269.76	0.04868	0.09399	0.00307	0.0047	1
270.26	0.04868	0.0937	0.00307	0.00468	1
270.76	0.04868	0.09371	0.00307	0.00469	1
271.26	0.04868	0.0939	0.00307	0.00469	1
271.76	0.04868	0.09391	0.00307	0.0047	1
272.26	0.04868	0.0938	0.00307	0.00469	1
272.76	0.04868	0.09367	0.00307	0.00468	1
273.26	0.04868	0.09351	0.00307	0.00468	1
273.76	0.04868	0.09393	0.00307	0.0047	1
274.26	0.04868	0.09348	0.00307	0.00467	1
274.76	0.04868	0.09359	0.00307	0.00468	1
275.26	0.04868	0.09378	0.00307	0.00469	1
275.76	0.04868	0.09352	0.00307	0.00468	1
276.26	0.04868	0.0935	0.00307	0.00468	1
276.76	0.04868	0.09348	0.00307	0.00467	1
277.26	0.04868	0.09351	0.00307	0.00468	1
277.76	0.04868	0.09337	0.00307	0.00467	1
278.26	0.04868	0.09355	0.00307	0.00468	1
278.76	0.04868	0.0936	0.00307	0.00468	1
279.26	0.04868	0.09324	0.00307	0.00466	1
279.76	0.04868	0.09338	0.00307	0.00467	1
280.26	0.04868	0.09339	0.00307	0.00467	1
280.76	0.04868	0.09338	0.00307	0.00467	1
281.26	0.04868	0.0933	0.00307	0.00467	1
281.76	0.04868	0.09329	0.00307	0.00466	1
282.26	0.04868	0.09329	0.00307	0.00466	1
282.76	0.04868	0.09314	0.00307	0.00466	1
283.26	0.04868	0.09324	0.00307	0.00466	1
283.76	0.04868	0.0933	0.00307	0.00467	1
284.26	0.04868	0.09294	0.00307	0.00465	1
284.76	0.04868	0.09296	0.00307	0.00465	1
285.26	0.04868	0.09298	0.00307	0.00465	1
285.76	0.04868	0.0931	0.00307	0.00465	1
286.26	0.04868	0.09288	0.00307	0.00464	1
286.76	0.04868	0.09309	0.00307	0.00465	1
287.26	0.04868	0.09301	0.00307	0.00465	1
287.76	0.04868	0.09298	0.00307	0.00465	1
288.26	0.04868	0.09296	0.00307	0.00465	1
288.76	0.04868	0.09278	0.00307	0.00464	1
289.26	0.04868	0.09282	0.00307	0.00464	1
289.76	0.04868	0.09287	0.00307	0.00464	1
290.26	0.04868	0.09267	0.00307	0.00463	1
290.76	0.04868	0.09277	0.00307	0.00464	1
291.26	0.04868	0.09281	0.00307	0.00464	1
291.76	0.04868	0.09271	0.00307	0.00464	1
292.26	0.04868	0.09261	0.00307	0.00463	1
292.76	0.04868	0.09246	0.00307	0.00462	1
293.26	0.04868	0.09262	0.00307	0.00463	1
293.76	0.04868	0.09209	0.00307	0.0046	1
294.26	0.04868	0.09239	0.00307	0.00462	1
294.76	0.04868	0.09251	0.00307	0.00463	1
295.26	0.04868	0.09252	0.00307	0.00463	1
295.76	0.04868	0.09256	0.00307	0.00463	1
296.26	0.04868	0.09245	0.00307	0.00462	1
296.76	0.04868	0.09251	0.00307	0.00463	1
297.26	0.04868	0.09242	0.00307	0.00462	1
297.76	0.04868	0.09251	0.00307	0.00463	1
298.26	0.04868	0.09217	0.00307	0.00461	1
298.76	0.04868	0.09231	0.00307	0.00462	1
299.26	0.04868	0.09252	0.00307	0.00463	1
299.76	0.04868	0.09235	0.00307	0.00462	1
300.26	0.04868	0.09186	0.00307	0.00459	1
300.76	0.04868	0.09217	0.00307	0.00461	1
301.26	0.04868	0.0922	0.00307	0.00461	1
301.76	0.04868	0.09182	0.00307	0.00459	1
302.26	0.04868	0.09201	0.00307	0.0046	1
302.76	0.04868	0.09204	0.00307	0.0046	1
303.26	0.04868	0.0918	0.00307	0.00459	1
303.76	0.04868	0.09193	0.00307	0.0046	1
304.26	0.04868	0.09193	0.00307	0.0046	1
304.76	0.04879	0.09203	0.00308	0.0046	1
305.26	0.04879	0.09193	0.00308	0.0046	1
305.76	0.04879	0.09183	0.00308	0.00459	1
306.26	0.04879	0.09186	0.00308	0.00459	1
306.76	0.04879	0.09233	0.00308	0.00462	1
307.26	0.04879	0.09131	0.00308	0.00457	1
307.76	0.04879	0.09195	0.00308	0.0046	1
308.26	0.04879	0.09161	0.00308	0.00458	1
308.76	0.04879	0.09165	0.00308	0.00458	1
309.26	0.04879	0.09133	0.00308	0.00457	1
309.76	0.04879	0.09173	0.00308	0.00459	1
310.26	0.04879	0.09138	0.00308	0.00457	1
310.76	0.04885	0.09167	0.00309	0.00458	1
311.26	0.04885	0.09142	0.00309	0.00457	1
311.76	0.04885	0.09157	0.00309	0.00458	1
312.26	0.04885	0.09124	0.00309	0.00456	1
312.76	0.04885	0.09097	0.00309	0.00455	1
313.26	0.04885	0.0916	0.00309	0.00458	1
313.76	0.04885	0.09109	0.00309	0.00455	1
314.26	0.04885	0.09076	0.00309	0.00454	1
314.76	0.04885	0.09116	0.00309	0.00456	1
315.26	0.04885	0.09136	0.00309	0.00457	1
315.76	0.04885	0.09132	0.00309	0.00457	1
316.26	0.0489	0.09126	0.00309	0.00456	1
316.76	0.0489	0.09097	0.00309	0.00455	1
317.26	0.0489	0.09105	0.00309	0.00455	1
317.76	0.0489	0.09062	0.00309	0.00453	1
318.26	0.0489	0.0909	0.00309	0.00455	1
318.76	0.0489	0.0909	0.00309	0.00454	1
319.26	0.0489	0.09111	0.00309	0.00456	1
319.76	0.0489	0.09036	0.00309	0.00452	1
320.26	0.0489	0.09101	0.00309	0.00455	1
320.76	0.04896	0.09093	0.00309	0.00455	1
321.26	0.04896	0.0906	0.00309	0.00453	1
321.76	0.04896	0.09078	0.00309	0.00454	1
322.26	0.04896	0.09064	0.00309	0.00453	1
322.76	0.04896	0.09098	0.00309	0.00455	1
323.26	0.04896	0.09084	0.00309	0.00454	1
323.76	0.04896	0.09018	0.00309	0.00451	1
324.26	0.04896	0.09074	0.00309	0.00454	1
324.76	0.04902	0.09064	0.0031	0.00453	1
325.26	0.04902	0.09042	0.0031	0.00452	1
325.76	0.04902	0.09047	0.0031	0.00452	1
326.26	0.04902	0.09069	0.0031	0.00453	1
326.76	0.04902	0.09046	0.0031	0.00452	1
327.26	0.04902	0.09066	0.0031	0.00453	1
327.76	0.04907	0.09056	0.0031	0.00453	1
328.26	0.04907	0.09099	0.0031	0.00455	1
328.76	0.04907	0.09073	0.0031	0.00454	1
329.26	0.04907	0.09084	0.0031	0.00454	1
329.76	0.04907	0.0897	0.0031	0.00448	1
330.26	0.04907	0.09047	0.0031	0.00452	1
330.76	0.04907	0.09053	0.0031	0.00453	1
331.26	0.04913	0.0903	0.0031	0.00451	1
331.76	0.04913	0.08987	0.0031	0.00449	1
332.26	0.04913	0.09087	0.0031	0.00454	1
332.76	0.04913	0.08998	0.0031	0.0045	1
333.26	0.04913	0.08967	0.0031	0.00448	1
333.76	0.04913	0.09045	0.0031	0.00452	1
334.26	0.04913	0.09065	0.0031	0.00453	1
334.76	0.04913	0.09077	0.0031	0.00454	1
335.26	0.04913	0.09022	0.0031	0.00451	1
335.76	0.04919	0.09005	0.00311	0.0045	1
336.26	0.04919	0.08971	0.00311	0.00449	1
336.76	0.04919	0.09031	0.00311	0.00452	1
337.26	0.04919	0.09002	0.00311	0.0045	1
337.76	0.04924	0.08962	0.00311	0.00448	1
338.26	0.04924	0.09034	0.00311	0.00452	1
338.76	0.04924	0.09019	0.00311	0.00451	1
339.26	0.04924	0.09008	0.00311	0.0045	1
339.76	0.0493	0.0897	0.00311	0.00448	1
340.26	0.0493	0.0902	0.00311	0.00451	1
340.76	0.0493	0.08997	0.00311	0.0045	1
341.26	0.0493	0.08992	0.00311	0.0045	1
341.76	0.04936	0.08976	0.00312	0.00449	1
342.26	0.04936	0.09009	0.00312	0.0045	1
342.76	0.04936	0.08971	0.00312	0.00449	1
343.26	0.04941	0.08951	0.00312	0.00448	1
343.76	0.04941	0.08979	0.00312	0.00449	1
344.26	0.04941	0.09012	0.00312	0.00451	1
344.76	0.04947	0.0896	0.00312	0.00448	1
345.26	0.04947	0.08971	0.00312	0.00449	1
345.76	0.04953	0.09014	0.00313	0.00451	1
346.26	0.04953	0.08954	0.00313	0.00448	1
346.76	0.04953	0.0898	0.00313	0.00449	1
347.26	0.04958	0.09034	0.00313	0.00452	1
347.76	0.04958	0.08967	0.00313	0.00448	1
348.26	0.04964	0.08995	0.00314	0.0045	1
348.76	0.04964	0.09006	0.00314	0.0045	1
349.26	0.0497	0.08989	0.00314	0.00449	1
349.76	0.0497	0.0901	0.00314	0.00451	1
350.26	0.04975	0.08999	0.00314	0.0045	1
350.76	0.04975	0.08993	0.00314	0.0045	1
351.26	0.04975	0.09001	0.00314	0.0045	1
351.76	0.04981	0.09023	0.00315	0.00451	1
352.26	0.04981	0.09004	0.00315	0.0045	1
352.76	0.04987	0.09006	0.00315	0.0045	1
353.26	0.04987	0.08991	0.00315	0.0045	1
353.76	0.04992	0.08984	0.00315	0.00449	1
354.26	0.04992	0.08996	0.00315	0.0045	1
354.76	0.04998	0.09016	0.00316	0.00451	1
355.26	0.04998	0.09	0.00316	0.0045	1
355.76	0.05004	0.09052	0.00316	0.00453	1
356.26	0.05004	0.09028	0.00316	0.00451	1
356.76	0.05009	0.09036	0.00316	0.00452	1
357.26	0.05015	0.0902	0.00317	0.00451	1
357.76	0.05015	0.09052	0.00317	0.00453	1
358.26	0.05021	0.09019	0.00317	0.00451	1
358.76	0.05021	0.09034	0.00317	0.00452	1
359.26	0.05026	0.0903	0.00317	0.00451	1
359.76	0.05026	0.09113	0.00317	0.00456	1
360.26	0.05032	0.08978	0.00318	0.00449	1
360.76	0.05038	0.09095	0.00318	0.00455	1
361.26	0.05038	0.09019	0.00318	0.00451	1
361.76	0.05043	0.09027	0.00319	0.00451	1
362.26	0.05049	0.09061	0.00319	0.00453	1
362.76	0.05049	0.09091	0.00319	0.00455	1
363.26	0.05055	0.09105	0.00319	0.00455	1
363.76	0.05055	0.09136	0.00319	0.00457	1
364.26	0.0506	0.09171	0.0032	0.00459	1
364.76	0.05066	0.09151	0.0032	0.00458	1
365.26	0.05066	0.09105	0.0032	0.00455	1
365.76	0.05072	0.09117	0.0032	0.00456	1
366.26	0.05077	0.09219	0.00321	0.00461	1
366.76	0.05077	0.09162	0.00321	0.00458	1
367.26	0.05083	0.09193	0.00321	0.0046	1
367.76	0.05089	0.09122	0.00321	0.00456	1
368.26	0.05089	0.09239	0.00321	0.00462	1
368.76	0.05094	0.09244	0.00322	0.00462	1
369.26	0.051	0.09163	0.00322	0.00458	1
369.76	0.051	0.0926	0.00322	0.00463	1
370.26	0.05106	0.09268	0.00322	0.00463	1
370.76	0.05111	0.09329	0.00323	0.00466	1
371.26	0.05111	0.09268	0.00323	0.00463	1
371.76	0.05117	0.09323	0.00323	0.00466	1
372.26	0.05123	0.09317	0.00324	0.00466	1
372.76	0.05123	0.09324	0.00324	0.00466	1
373.26	0.05128	0.0933	0.00324	0.00466	1
373.76	0.05128	0.09334	0.00324	0.00467	1
374.26	0.05134	0.09357	0.00324	0.00468	1
374.76	0.05134	0.09361	0.00324	0.00468	1
375.26	0.0514	0.09415	0.00325	0.00471	1
375.76	0.0514	0.09385	0.00325	0.00469	1
376.26	0.05145	0.09406	0.00325	0.0047	1
376.76	0.05145	0.09446	0.00325	0.00472	1
377.26	0.05151	0.09425	0.00325	0.00471	1
377.76	0.05151	0.09439	0.00325	0.00472	1
378.26	0.05157	0.09428	0.00326	0.00471	1
378.76	0.05157	0.09545	0.00326	0.00477	1
379.26	0.05157	0.09501	0.00326	0.00475	1
379.76	0.05162	0.09465	0.00326	0.00473	1
380.26	0.05162	0.09501	0.00326	0.00475	1
380.76	0.05168	0.09463	0.00326	0.00473	1
381.26	0.05168	0.09507	0.00326	0.00475	1
381.76	0.05168	0.09517	0.00326	0.00476	1
382.26	0.05168	0.09461	0.00326	0.00473	1
382.76	0.05174	0.09523	0.00327	0.00476	1
383.26	0.05174	0.09557	0.00327	0.00478	1
383.76	0.05174	0.09539	0.00327	0.00477	1
384.26	0.05174	0.09503	0.00327	0.00475	1
384.76	0.05174	0.09541	0.00327	0.00477	1
385.26	0.05179	0.09543	0.00327	0.00477	1
385.76	0.05179	0.09517	0.00327	0.00476	1
386.26	0.05179	0.09563	0.00327	0.00478	1
386.76	0.05179	0.09519	0.00327	0.00476	1
387.26	0.05179	0.0948	0.00327	0.00474	1
387.76	0.05179	0.09515	0.00327	0.00476	1
388.26	0.05179	0.09528	0.00327	0.00476	1
388.76	0.05179	0.09509	0.00327	0.00475	1
389.26	0.05179	0.09529	0.00327	0.00476	1
389.76	0.05185	0.09525	0.00327	0.00476	1
390.26	0.05185	0.09501	0.00327	0.00475	1
390.76	0.05185	0.09496	0.00327	0.00475	1
391.26	0.05185	0.09516	0.00327	0.00476	1
391.76	0.05185	0.09515	0.00327	0.00476	1
392.26	0.05185	0.09534	0.00327	0.00477	1
392.76	0.05185	0.09495	0.00327	0.00475	1
393.26	0.05185	0.09492	0.00327	0.00475	1
393.76	0.05185	0.09486	0.00327	0.00474	1
394.26	0.05185	0.09507	0.00327	0.00475	1
394.76	0.05185	0.09467	0.00327	0.00473	1
395.26	0.05185	0.09486	0.00327	0.00474	1
395.76	0.05191	0.0948	0.00328	0.00474	1
396.26	0.05191	0.09493	0.00328	0.00475	1
396.76	0.05191	0.09474	0.00328	0.00474	1
397.26	0.05191	0.09484	0.00328	0.00474	1
397.76	0.05191	0.09472	0.00328	0.00474	1
398.26	0.05191	0.09469	0.00328	0.00473	1
398.76	0.05191	0.09471	0.00328	0.00474	1
399.26	0.05191	0.09429	0.00328	0.00471	1
399.76	0.05196	0.09469	0.00328	0.00473	1
400.26	0.05196	0.0944	0.00328	0.00472	1
400.76	0.05196	0.09459	0.00328	0.00473	1
401.26	0.05196	0.09466	0.00328	0.00473	1
401.76	0.05196	0.09453	0.00328	0.00473	1
402.26	0.05196	0.09451	0.00328	0.00473	1
402.76	0.05202	0.09468	0.00329	0.00473	1
403.26	0.05202	0.09451	0.00329	0.00473	1
403.76	0.05202	0.0947	0.00329	0.00474	1
404.26	0.05202	0.09469	0.00329	0.00473	1
404.76	0.05202	0.09459	0.00329	0.00473	1
405.26	0.05202	0.09443	0.00329	0.00472	1
405.76	0.05208	0.09436	0.00329	0.00472	1
406.26	0.05208	0.09455	0.00329	0.00473	1
406.262	0.05208	0.09451	0.00329	0.00473	1
406.762	0.06477	0.20555	0.00409	0.01028	1
407.262	0.07786	0.33705	0.00492	0.01685	1
407.762	0.09101	0.46909	0.00575	0.02345	1
408.262	0.10427	0.61179	0.00659	0.03059	1
408.762	0.11753	0.7557	0.00742	0.03778	1
409.262	0.13073	0.90477	0.00826	0.04524	1
409.762	0.14382	1.05415	0.00908	0.05271	1
410.262	0.15702	1.20251	0.00992	0.06013	1
410.762	0.17028	1.35191	0.01076	0.0676	1
411.262	0.18349	1.50166	0.01159	0.07508	1
411.762	0.19663	1.61952	0.01242	0.08098	1
412.262	0.20972	1.74565	0.01325	0.08728	1
412.762	0.22304	1.87147	0.01409	0.09357	1
413.262	0.23624	1.94849	0.01492	0.09742	1
413.762	0.24945	2.08896	0.01576	0.10445	1
414.262	0.26248	2.2699	0.01658	0.1135	1
414.762	0.2758	2.45215	0.01742	0.12261	1
415.262	0.289	2.58031	0.01825	0.12902	1
415.762	0.3022	2.71562	0.01909	0.13578	1
416.262	0.31535	2.87305	0.01992	0.14365	1
416.762	0.3285	3.02297	0.02075	0.15115	1
417.262	0.34176	3.20028	0.02159	0.16001	1
417.762	0.35496	3.41381	0.02242	0.17069	1
418.262	0.36822	3.63602	0.02326	0.1818	1
418.762	0.38125	3.83557	0.02408	0.19178	1
419.262	0.39457	4.02102	0.02492	0.20105	1
419.762	0.40772	4.20007	0.02575	0.21	1
420.262	0.42098	4.39739	0.02659	0.21987	1
420.762	0.43407	4.60522	0.02742	0.23026	1
421.262	0.44721	4.83983	0.02825	0.24199	1
421.762	0.46047	5.09167	0.02908	0.25458	1
422.262	0.47373	5.35528	0.02992	0.26776	1
422.762	0.48699	5.60511	0.03076	0.28026	1
423.262	0.49997	5.84092	0.03158	0.29205	1
423.762	0.51334	6.07646	0.03242	0.30382	1
424.262	0.52649	6.34336	0.03325	0.31717	1
424.762	0.53975	6.64243	0.03409	0.33212	1
425.262	0.55284	6.95557	0.03492	0.34778	1
425.762	0.56599	7.2692	0.03575	0.36346	1
426.262	0.57925	7.59151	0.03659	0.37958	1
426.762	0.59251	7.92349	0.03742	0.39617	1
427.262	0.60571	8.2597	0.03826	0.41299	1
427.762	0.61874	8.57937	0.03908	0.42897	1
428.262	0.63206	8.89952	0.03992	0.44498	1
428.762	0.64521	9.20097	0.04075	0.46005	1
429.262	0.65847	9.5115	0.04159	0.47557	1
429.762	0.67161	9.81193	0.04242	0.4906	1
429.91	0.67558	9.90037	0.04267	0.49502	1.5
429.912	0.67558	9.90183	0.04267	0.49509	1.5
430.412	0.66232	9.32766	0.04183	0.46638	1.5
430.912	0.64917	8.74505	0.041	0.43725	1.5
431.412	0.63603	8.20699	0.04017	0.41035	1.5
431.912	0.62271	7.71123	0.03933	0.38556	1.5
432.412	0.60951	7.24245	0.0385	0.36212	1.5
432.912	0.59636	6.80147	0.03767	0.34007	1.5
433.412	0.58321	6.39988	0.03684	0.31999	1.5
433.912	0.56995	6.03524	0.036	0.30176	1.5
434.412	0.55669	5.69172	0.03516	0.28459	1.5
434.912	0.54355	5.36274	0.03433	0.26814	1.5
435.412	0.5304	5.05945	0.0335	0.25297	1.5
435.912	0.51725	4.76771	0.03267	0.23839	1.5
436.412	0.50394	4.45178	0.03183	0.22259	1.5
436.912	0.49079	4.1305	0.031	0.20652	1.5
437.412	0.47759	3.82065	0.03016	0.19103	1.5
437.912	0.46444	3.52877	0.02933	0.17644	1.5
438.412	0.45118	3.26517	0.0285	0.16326	1.5
438.912	0.43798	3.03419	0.02766	0.15171	1.5
439.412	0.42483	2.82099	0.02683	0.14105	1.5
439.912	0.41168	2.63289	0.026	0.13164	1.5
440.412	0.39854	2.46993	0.02517	0.1235	1.5
440.912	0.38522	2.27233	0.02433	0.11362	1.5
441.412	0.37196	2.09164	0.02349	0.10458	1.5
441.912	0.35881	1.93872	0.02266	0.09694	1.5
442.412	0.34572	1.77897	0.02184	0.08895	1.5
442.912	0.33246	1.63832	0.021	0.08192	1.5
443.412	0.31926	1.52141	0.02016	0.07607	1.5
443.912	0.30606	1.41515	0.01933	0.07076	1.5
444.412	0.29291	1.30336	0.0185	0.06517	1.5
444.912	0.27971	1.21717	0.01767	0.06086	1.5
445.412	0.26645	1.13243	0.01683	0.05662	1.5
445.912	0.2533	1.03578	0.016	0.05179	1.5
446.412	0.2401	0.94717	0.01516	0.04736	1.5
446.912	0.22695	0.85737	0.01433	0.04287	1.5
447.412	0.21375	0.73236	0.0135	0.03662	1.5
447.912	0.20049	0.61747	0.01266	0.03087	1.5
448.412	0.18734	0.54019	0.01183	0.02701	1.5
448.912	0.17419	0.4631	0.011	0.02315	1.5
449.412	0.16105	0.37651	0.01017	0.01883	1.5
449.912	0.14773	0.30085	0.00933	0.01504	1.5
450.412	0.13453	0.23226	0.0085	0.01161	1.5
450.912	0.12138	0.1573	0.00767	0.00786	1.5
451.288	0.11141	0.09995	0.00704	0.005	2
451.29	0.11135	0.09974	0.00703	0.00499	2
451.79	0.09928	0.03608	0.00627	0.0018	2
452.29	0.09548	0.02934	0.00603	0.00147	2
452.79	0.09537	0.03994	0.00602	0.002	2
453.29	0.09537	0.04894	0.00602	0.00245	2
453.79	0.09537	0.05623	0.00602	0.00281	2
454.29	0.09537	0.06244	0.00602	0.00312	2
454.79	0.09537	0.06795	0.00602	0.0034	2
455.29	0.09548	0.07282	0.00603	0.00364	2
455.79	0.09548	0.07729	0.00603	0.00386	2
456.29	0.09554	0.08115	0.00603	0.00406	2
456.79	0.09554	0.08472	0.00603	0.00424	2
457.29	0.0956	0.08829	0.00604	0.00441	2
457.79	0.0956	0.09165	0.00604	0.00458	2
458.29	0.0956	0.0945	0.00604	0.00473	2
458.79	0.0956	0.09719	0.00604	0.00486	2
459.29	0.0956	0.09987	0.00604	0.00499	2
459.79	0.0956	0.10242	0.00604	0.00512	2
460.29	0.0956	0.1047	0.00604	0.00524	2
460.79	0.0956	0.10704	0.00604	0.00535	2
461.29	0.0956	0.1092	0.00604	0.00546	2
461.79	0.0956	0.11131	0.00604	0.00557	2
462.29	0.0956	0.113	0.00604	0.00565	2
462.79	0.0956	0.11453	0.00604	0.00573	2
463.29	0.0956	0.1167	0.00604	0.00584	2
463.79	0.0956	0.1185	0.00604	0.00593	2
464.29	0.0956	0.11993	0.00604	0.006	2
464.79	0.09548	0.12186	0.00603	0.00609	2
465.29	0.09543	0.12288	0.00603	0.00614	2
465.79	0.09543	0.12468	0.00603	0.00623	2
466.29	0.09537	0.12595	0.00602	0.0063	2
466.79	0.09531	0.12692	0.00602	0.00635	2
467.29	0.09531	0.12825	0.00602	0.00641	2
467.79	0.09497	0.12743	0.006	0.00637	2
468.29	0.09401	0.11887	0.00594	0.00594	2
468.79	0.09231	0.10389	0.00583	0.00519	2
469.29	0.09033	0.08576	0.00571	0.00429	2
469.79	0.08908	0.0744	0.00563	0.00372	2
470.29	0.0888	0.07396	0.00561	0.0037	2
470.79	0.0888	0.07572	0.00561	0.00379	2
471.29	0.0888	0.07736	0.00561	0.00387	2
471.79	0.0888	0.0787	0.00561	0.00394	2
472.29	0.0888	0.08024	0.00561	0.00401	2
472.79	0.0888	0.08179	0.00561	0.00409	2
473.29	0.0888	0.08327	0.00561	0.00416	2
473.79	0.0888	0.08448	0.00561	0.00422	2
474.29	0.0888	0.0855	0.00561	0.00428	2
474.79	0.0888	0.08671	0.00561	0.00434	2
475.29	0.0888	0.08807	0.00561	0.0044	2
475.79	0.0888	0.08938	0.00561	0.00447	2
476.29	0.0888	0.09039	0.00561	0.00452	2
476.79	0.08891	0.09147	0.00562	0.00457	2
477.29	0.08891	0.0919	0.00562	0.0046	2
477.79	0.08891	0.09313	0.00562	0.00466	2
478.29	0.08891	0.09397	0.00562	0.0047	2
478.79	0.08891	0.09494	0.00562	0.00475	2
479.29	0.08891	0.09571	0.00562	0.00479	2
479.79	0.08891	0.097	0.00562	0.00485	2
480.29	0.08891	0.09788	0.00562	0.00489	2
480.79	0.08891	0.09848	0.00562	0.00492	2
481.29	0.08891	0.09914	0.00562	0.00496	2
481.79	0.08891	0.10047	0.00562	0.00502	2
482.29	0.08891	0.10078	0.00562	0.00504	2
482.79	0.08891	0.1016	0.00562	0.00508	2
483.29	0.08891	0.10232	0.00562	0.00512	2
483.79	0.08891	0.10297	0.00562	0.00515	2
484.29	0.08891	0.10376	0.00562	0.00519	2
484.79	0.08891	0.10454	0.00562	0.00523	2
485.29	0.08891	0.10489	0.00562	0.00524	2
485.79	0.08891	0.10553	0.00562	0.00528	2
486.29	0.08891	0.1065	0.00562	0.00532	2
486.79	0.08891	0.10683	0.00562	0.00534	2
487.29	0.08891	0.10744	0.00562	0.00537	2
487.79	0.08891	0.10829	0.00562	0.00541	2
488.29	0.08891	0.10871	0.00562	0.00544	2
488.79	0.08891	0.1092	0.00562	0.00546	2
489.29	0.08891	0.11006	0.00562	0.0055	2
489.79	0.0888	0.11018	0.00561	0.00551	2
490.29	0.0888	0.11094	0.00561	0.00555	2
490.79	0.0888	0.11138	0.00561	0.00557	2
491.29	0.0888	0.11184	0.00561	0.00559	2
491.79	0.0888	0.11204	0.00561	0.0056	2
492.29	0.08874	0.11245	0.0056	0.00562	2
492.79	0.08863	0.11241	0.0056	0.00562	2
493.29	0.08846	0.11148	0.00559	0.00557	2
493.79	0.08823	0.10954	0.00557	0.00548	2
494.29	0.08783	0.10645	0.00555	0.00532	2
494.79	0.08732	0.10207	0.00552	0.0051	2
495.29	0.08681	0.09721	0.00548	0.00486	2
495.79	0.08642	0.0938	0.00546	0.00469	2
496.29	0.08625	0.09275	0.00545	0.00464	2
496.79	0.08619	0.09235	0.00544	0.00462	2
497.29	0.08613	0.09272	0.00544	0.00464	2
497.79	0.08613	0.09303	0.00544	0.00465	2
498.29	0.08613	0.09363	0.00544	0.00468	2
498.79	0.08613	0.09411	0.00544	0.00471	2
499.29	0.08613	0.09459	0.00544	0.00473	2
499.79	0.08613	0.09494	0.00544	0.00475	2
500.29	0.08613	0.09537	0.00544	0.00477	2
500.79	0.08613	0.09591	0.00544	0.0048	2
501.29	0.08613	0.09642	0.00544	0.00482	2
501.79	0.08613	0.0971	0.00544	0.00486	2
502.29	0.08613	0.09768	0.00544	0.00488	2
502.79	0.08613	0.09788	0.00544	0.00489	2
503.29	0.08613	0.09841	0.00544	0.00492	2
503.79	0.08613	0.09891	0.00544	0.00495	2
504.29	0.08613	0.0991	0.00544	0.00496	2
504.79	0.08613	0.09929	0.00544	0.00496	2
505.29	0.08613	0.10018	0.00544	0.00501	2
505.79	0.08608	0.10033	0.00544	0.00502	2
506.29	0.08608	0.10052	0.00544	0.00503	2
506.79	0.08608	0.10098	0.00544	0.00505	2
507.29	0.08608	0.10114	0.00544	0.00506	2
507.79	0.08602	0.10152	0.00543	0.00508	2
508.29	0.08602	0.10165	0.00543	0.00508	2
508.79	0.08596	0.10157	0.00543	0.00508	2
509.29	0.08591	0.10194	0.00543	0.0051	2
509.79	0.08591	0.10181	0.00543	0.00509	2
510.29	0.08579	0.10178	0.00542	0.00509	2
510.79	0.08574	0.10121	0.00542	0.00506	2
511.29	0.08562	0.10093	0.00541	0.00505	2
511.79	0.08551	0.10013	0.0054	0.00501	2
512.29	0.0854	0.09902	0.00539	0.00495	2
512.79	0.08523	0.09773	0.00538	0.00489	2
513.29	0.08506	0.09657	0.00537	0.00483	2
513.79	0.08489	0.09559	0.00536	0.00478	2
514.29	0.08477	0.09441	0.00535	0.00472	2
514.79	0.08466	0.09367	0.00535	0.00468	2
515.29	0.0846	0.09305	0.00534	0.00465	2
515.79	0.08455	0.09282	0.00534	0.00464	2
516.29	0.08449	0.09288	0.00534	0.00464	2
516.79	0.08449	0.09297	0.00534	0.00465	2
517.29	0.08449	0.09313	0.00534	0.00466	2
517.79	0.08449	0.0935	0.00534	0.00467	2
518.29	0.08449	0.09369	0.00534	0.00468	2
518.79	0.08449	0.09414	0.00534	0.00471	2
519.29	0.08449	0.09436	0.00534	0.00472	2
519.79	0.08449	0.09503	0.00534	0.00475	2
520.29	0.08449	0.09518	0.00534	0.00476	2
520.79	0.08449	0.09528	0.00534	0.00476	2
521.29	0.08449	0.09569	0.00534	0.00478	2
521.79	0.08449	0.09574	0.00534	0.00479	2
522.29	0.08449	0.0962	0.00534	0.00481	2
522.79	0.08449	0.09626	0.00534	0.00481	2
523.29	0.08449	0.09681	0.00534	0.00484	2
523.79	0.08449	0.09707	0.00534	0.00485	2
524.29	0.08449	0.09717	0.00534	0.00486	2
524.79	0.08449	0.09748	0.00534	0.00487	2
525.29	0.08449	0.09829	0.00534	0.00491	2
525.79	0.08449	0.09798	0.00534	0.0049	2
526.29	0.08449	0.09823	0.00534	0.00491	2
526.79	0.08449	0.09779	0.00534	0.00489	2
527.29	0.08449	0.09907	0.00534	0.00495	2
527.79	0.08449	0.09926	0.00534	0.00496	2
528.29	0.08449	0.09914	0.00534	0.00496	2
528.79	0.08449	0.09927	0.00534	0.00496	2
529.29	0.08449	0.09986	0.00534	0.00499	2
529.79	0.08449	0.09981	0.00534	0.00499	2
530.29	0.08449	0.10014	0.00534	0.00501	2
530.79	0.08449	0.10048	0.00534	0.00502	2
531.29	0.08449	0.10071	0.00534	0.00504	2
531.79	0.08449	0.10075	0.00534	0.00504	2
532.29	0.08449	0.10085	0.00534	0.00504	2
532.79	0.08443	0.10101	0.00533	0.00505	2
533.29	0.08443	0.10126	0.00533	0.00506	2
533.79	0.08443	0.10155	0.00533	0.00508	2
534.29	0.08443	0.10219	0.00533	0.00511	2
534.79	0.08438	0.10161	0.00533	0.00508	2
535.29	0.08438	0.1013	0.00533	0.00507	2
535.79	0.08432	0.10137	0.00533	0.00507	2
536.29	0.08432	0.10143	0.00533	0.00507	2
536.79	0.08426	0.10162	0.00532	0.00508	2
537.29	0.08421	0.10112	0.00532	0.00506	2
537.79	0.08415	0.10089	0.00532	0.00504	2
538.29	0.08404	0.10017	0.00531	0.00501	2
538.79	0.08398	0.09944	0.0053	0.00497	2
539.29	0.08387	0.09835	0.0053	0.00492	2
539.79	0.08375	0.09745	0.00529	0.00487	2
540.29	0.08364	0.09711	0.00528	0.00486	2
540.79	0.08358	0.09662	0.00528	0.00483	2
541.29	0.08353	0.09625	0.00528	0.00481	2
541.79	0.08353	0.09592	0.00528	0.0048	2
542.29	0.08347	0.09571	0.00527	0.00479	2
542.79	0.08347	0.09537	0.00527	0.00477	2
543.29	0.08347	0.0958	0.00527	0.00479	2
543.79	0.08341	0.09644	0.00527	0.00482	2
544.29	0.08341	0.0964	0.00527	0.00482	2
544.79	0.08341	0.09637	0.00527	0.00482	2
545.29	0.08341	0.09613	0.00527	0.00481	2
545.79	0.08341	0.09611	0.00527	0.00481	2
546.29	0.08341	0.09658	0.00527	0.00483	2
546.79	0.08341	0.09705	0.00527	0.00485	2
547.29	0.08341	0.09719	0.00527	0.00486	2
547.79	0.08341	0.09704	0.00527	0.00485	2
548.29	0.08341	0.09717	0.00527	0.00486	2
548.79	0.08341	0.0972	0.00527	0.00486	2
549.29	0.08341	0.09738	0.00527	0.00487	2
549.79	0.08341	0.09792	0.00527	0.0049	2
550.29	0.08341	0.09858	0.00527	0.00493	2
550.79	0.08341	0.09811	0.00527	0.00491	2
551.29	0.08341	0.09817	0.00527	0.00491	2
551.79	0.08341	0.09768	0.00527	0.00488	2
552.29	0.08336	0.09793	0.00526	0.0049	2
552.79	0.08336	0.09861	0.00526	0.00493	2
553.29	0.08336	0.09899	0.00526	0.00495	2
553.79	0.08336	0.09849	0.00526	0.00492	2
554.29	0.08336	0.0988	0.00526	0.00494	2
554.79	0.08336	0.09914	0.00526	0.00496	2
555.29	0.08336	0.09816	0.00526	0.00491	2
555.79	0.08336	0.09916	0.00526	0.00496	2
556.29	0.0833	0.09952	0.00526	0.00498	2
556.79	0.0833	0.09967	0.00526	0.00498	2
557.29	0.0833	0.09931	0.00526	0.00497	2
557.79	0.0833	0.09967	0.00526	0.00498	2
558.29	0.0833	0.09834	0.00526	0.00492	2
558.79	0.08324	0.09942	0.00526	0.00497	2
559.29	0.08324	0.10031	0.00526	0.00502	2
559.79	0.08324	0.09935	0.00526	0.00497	2
560.29	0.08324	0.09895	0.00526	0.00495	2
560.79	0.08319	0.09937	0.00525	0.00497	2
561.29	0.08319	0.09909	0.00525	0.00495	2
561.79	0.08313	0.09926	0.00525	0.00496	2
562.29	0.08313	0.09921	0.00525	0.00496	2
562.79	0.08307	0.0993	0.00525	0.00497	2
563.29	0.08302	0.09885	0.00524	0.00494	2
563.79	0.08302	0.09822	0.00524	0.00491	2
564.29	0.08296	0.09886	0.00524	0.00494	2
564.79	0.08296	0.09846	0.00524	0.00492	2
565.29	0.0829	0.09846	0.00524	0.00492	2
565.79	0.08285	0.09762	0.00523	0.00488	2
566.29	0.08285	0.09693	0.00523	0.00485	2
566.79	0.08279	0.09755	0.00523	0.00488	2
567.29	0.08279	0.0971	0.00523	0.00486	2
567.79	0.08273	0.09715	0.00523	0.00486	2
568.29	0.08273	0.09673	0.00523	0.00484	2
568.79	0.08268	0.09648	0.00522	0.00482	2
569.29	0.08268	0.0967	0.00522	0.00483	2
569.79	0.08268	0.09662	0.00522	0.00483	2
570.29	0.08262	0.09695	0.00522	0.00485	2
570.79	0.08262	0.09633	0.00522	0.00482	2
571.29	0.08262	0.0971	0.00522	0.00485	2
571.79	0.08262	0.09607	0.00522	0.0048	2
572.29	0.08262	0.09685	0.00522	0.00484	2
572.79	0.08262	0.09672	0.00522	0.00484	2
573.29	0.08262	0.0964	0.00522	0.00482	2
573.79	0.08262	0.09683	0.00522	0.00484	2
574.29	0.08262	0.09687	0.00522	0.00484	2
574.79	0.08262	0.0971	0.00522	0.00485	2
575.29	0.08262	0.09693	0.00522	0.00485	2
575.79	0.08262	0.09731	0.00522	0.00487	2
576.29	0.08262	0.09726	0.00522	0.00486	2
576.79	0.08262	0.0976	0.00522	0.00488	2
577.29	0.08262	0.09739	0.00522	0.00487	2
577.79	0.08262	0.09749	0.00522	0.00487	2
578.29	0.08262	0.0976	0.00522	0.00488	2
578.79	0.08262	0.09779	0.00522	0.00489	2
579.29	0.08262	0.09781	0.00522	0.00489	2
579.79	0.08262	0.09785	0.00522	0.00489	2
580.29	0.08262	0.09811	0.00522	0.00491	2
580.79	0.08262	0.09804	0.00522	0.0049	2
581.29	0.08262	0.0978	0.00522	0.00489	2
581.79	0.08262	0.09832	0.00522	0.00492	2
582.29	0.08262	0.09834	0.00522	0.00492	2
582.79	0.08262	0.09848	0.00522	0.00492	2
583.29	0.08262	0.09854	0.00522	0.00493	2
583.79	0.08256	0.09851	0.00521	0.00493	2
584.29	0.08256	0.0986	0.00521	0.00493	2
584.79	0.08256	0.09844	0.00521	0.00492	2
585.29	0.08256	0.09865	0.00521	0.00493	2
585.79	0.08256	0.09846	0.00521	0.00492	2
586.29	0.08256	0.09881	0.00521	0.00494	2
586.79	0.08256	0.09878	0.00521	0.00494	2
587.29	0.08256	0.09892	0.00521	0.00495	2
587.79	0.08256	0.09884	0.00521	0.00494	2
588.29	0.08251	0.09893	0.00521	0.00495	2
588.79	0.08251	0.09895	0.00521	0.00495	2
589.29	0.08251	0.09876	0.00521	0.00494	2
589.79	0.08251	0.09894	0.00521	0.00495	2
590.29	0.08251	0.099	0.00521	0.00495	2
590.79	0.08251	0.09878	0.00521	0.00494	2
591.29	0.08245	0.09913	0.00521	0.00496	2
591.79	0.08245	0.09904	0.00521	0.00495	2
592.29	0.08245	0.09842	0.00521	0.00492	2
592.79	0.08245	0.09893	0.00521	0.00495	2
593.29	0.08245	0.09868	0.00521	0.00493	2
593.79	0.08239	0.09859	0.0052	0.00493	2
594.29	0.08239	0.09827	0.0052	0.00491	2
594.79	0.08239	0.09889	0.0052	0.00494	2
595.29	0.08239	0.0985	0.0052	0.00493	2
595.79	0.08234	0.0984	0.0052	0.00492	2
596.29	0.08234	0.09838	0.0052	0.00492	2
596.79	0.08234	0.09816	0.0052	0.00491	2
597.29	0.08228	0.09801	0.0052	0.0049	2
597.79	0.08228	0.0985	0.0052	0.00492	2
598.29	0.08228	0.09775	0.0052	0.00489	2
598.79	0.08222	0.09794	0.00519	0.0049	2
599.29	0.08222	0.0983	0.00519	0.00492	2
599.79	0.08222	0.09817	0.00519	0.00491	2
600.29	0.08222	0.09779	0.00519	0.00489	2
600.79	0.08217	0.09767	0.00519	0.00488	2
601.29	0.08217	0.0976	0.00519	0.00488	2
601.79	0.08217	0.09774	0.00519	0.00489	2
602.29	0.08217	0.09758	0.00519	0.00488	2
602.79	0.08217	0.09732	0.00519	0.00487	2
603.29	0.08211	0.0974	0.00519	0.00487	2
603.79	0.08211	0.09766	0.00519	0.00488	2
604.29	0.08211	0.09736	0.00519	0.00487	2
604.79	0.08211	0.09708	0.00519	0.00485	2
605.29	0.08211	0.09704	0.00519	0.00485	2
605.79	0.08211	0.09721	0.00519	0.00486	2
606.29	0.08205	0.09733	0.00518	0.00487	2
606.79	0.08205	0.09723	0.00518	0.00486	2
607.29	0.08205	0.09737	0.00518	0.00487	2
607.79	0.08205	0.09752	0.00518	0.00488	2
608.29	0.08205	0.09679	0.00518	0.00484	2
608.79	0.08205	0.09667	0.00518	0.00483	2
609.29	0.08205	0.09715	0.00518	0.00486	2
609.79	0.08205	0.09798	0.00518	0.0049	2
610.29	0.08205	0.09715	0.00518	0.00486	2
610.79	0.08205	0.09742	0.00518	0.00487	2
611.29	0.08205	0.09722	0.00518	0.00486	2
611.79	0.08205	0.09735	0.00518	0.00487	2
612.29	0.08205	0.09739	0.00518	0.00487	2
612.79	0.08205	0.09759	0.00518	0.00488	2
613.29	0.08205	0.09766	0.00518	0.00488	2
613.79	0.08205	0.09755	0.00518	0.00488	2
614.29	0.08205	0.098	0.00518	0.0049	2
614.79	0.08205	0.09705	0.00518	0.00485	2
615.29	0.08205	0.09743	0.00518	0.00487	2
615.79	0.08205	0.09776	0.00518	0.00489	2
616.29	0.08205	0.09672	0.00518	0.00484	2
616.79	0.08205	0.09721	0.00518	0.00486	2
617.29	0.08205	0.09744	0.00518	0.00487	2
617.79	0.08205	0.09701	0.00518	0.00485	2
618.29	0.08205	0.09695	0.00518	0.00485	2
618.79	0.08205	0.09748	0.00518	0.00487	2
619.29	0.08205	0.09742	0.00518	0.00487	2
619.79	0.08205	0.09794	0.00518	0.0049	2
620.29	0.08205	0.09811	0.00518	0.00491	2
620.79	0.08205	0.09745	0.00518	0.00487	2
621.29	0.08205	0.09735	0.00518	0.00487	2
621.79	0.08205	0.0985	0.00518	0.00493	2
622.29	0.08205	0.09722	0.00518	0.00486	2
622.79	0.08205	0.09836	0.00518	0.00492	2
623.29	0.08205	0.09802	0.00518	0.0049	2
623.79	0.08205	0.09798	0.00518	0.0049	2
624.29	0.08205	0.09801	0.00518	0.0049	2
624.79	0.08205	0.09783	0.00518	0.00489	2
625.29	0.08205	0.09782	0.00518	0.00489	2
625.79	0.08205	0.09836	0.00518	0.00492	2
626.29	0.08205	0.09843	0.00518	0.00492	2
626.79	0.08205	0.09855	0.00518	0.00493	2
627.29	0.08205	0.09867	0.00518	0.00493	2
627.79	0.08205	0.09827	0.00518	0.00491	2
628.29	0.08205	0.09849	0.00518	0.00492	2
628.79	0.08205	0.09825	0.00518	0.00491	2
629.29	0.08205	0.09827	0.00518	0.00491	2
629.79	0.08205	0.09849	0.00518	0.00492	2
630.29	0.08205	0.0986	0.00518	0.00493	2
630.79	0.08205	0.09872	0.00518	0.00494	2
631.29	0.082	0.09859	0.00518	0.00493	2
631.79	0.082	0.09858	0.00518	0.00493	2
632.29	0.082	0.09836	0.00518	0.00492	2
632.79	0.082	0.09826	0.00518	0.00491	2
633.29	0.082	0.09846	0.00518	0.00492	2
633.79	0.082	0.09888	0.00518	0.00494	2
634.29	0.082	0.09865	0.00518	0.00493	2
634.79	0.082	0.09857	0.00518	0.00493	2
635.29	0.082	0.09873	0.00518	0.00494	2
635.79	0.082	0.09878	0.00518	0.00494	2
636.29	0.082	0.09855	0.00518	0.00493	2
636.79	0.082	0.09875	0.00518	0.00494	2
637.29	0.082	0.09868	0.00518	0.00493	2
637.79	0.08194	0.09871	0.00518	0.00494	2
638.29	0.08194	0.09857	0.00518	0.00493	2
638.79	0.08194	0.09885	0.00518	0.00494	2
639.29	0.08194	0.0986	0.00518	0.00493	2
639.79	0.08194	0.09853	0.00518	0.00493	2
640.29	0.08194	0.09876	0.00518	0.00494	2
640.79	0.08194	0.09891	0.00518	0.00495	2
641.29	0.08194	0.09842	0.00518	0.00492	2
641.79	0.08194	0.09859	0.00518	0.00493	2
642.29	0.08194	0.09852	0.00518	0.00493	2
642.79	0.08188	0.09862	0.00517	0.00493	2
643.29	0.08188	0.09854	0.00517	0.00493	2
643.79	0.08188	0.09865	0.00517	0.00493	2
644.29	0.08188	0.09838	0.00517	0.00492	2
644.79	0.08188	0.09833	0.00517	0.00492	2
645.29	0.08188	0.09819	0.00517	0.00491	2
645.79	0.08188	0.09837	0.00517	0.00492	2
646.29	0.08183	0.09819	0.00517	0.00491	2
646.79	0.08183	0.09843	0.00517	0.00492	2
647.29	0.08183	0.09825	0.00517	0.00491	2
647.79	0.08183	0.09808	0.00517	0.0049	2
648.29	0.08183	0.09814	0.00517	0.00491	2
648.79	0.08183	0.09822	0.00517	0.00491	2
649.29	0.08183	0.09779	0.00517	0.00489	2
649.79	0.08183	0.09809	0.00517	0.0049	2
650.29	0.08177	0.09792	0.00516	0.0049	2
650.79	0.08177	0.09765	0.00516	0.00488	2
651.29	0.08177	0.09783	0.00516	0.00489	2
651.79	0.08177	0.0981	0.00516	0.00491	2
652.29	0.08177	0.09816	0.00516	0.00491	2
652.79	0.08177	0.09787	0.00516	0.00489	2
653.29	0.08177	0.09782	0.00516	0.00489	2
653.79	0.08177	0.09742	0.00516	0.00487	2
654.29	0.08177	0.09762	0.00516	0.00488	2
654.79	0.08171	0.0978	0.00516	0.00489	2
655.29	0.08171	0.09754	0.00516	0.00488	2
655.79	0.08171	0.09746	0.00516	0.00487	2
656.29	0.08171	0.09762	0.00516	0.00488	2
656.79	0.08171	0.09763	0.00516	0.00488	2
657.29	0.08171	0.09722	0.00516	0.00486	2
657.79	0.08171	0.09758	0.00516	0.00488	2
658.29	0.08171	0.09736	0.00516	0.00487	2
658.79	0.08171	0.0975	0.00516	0.00487	2
659.29	0.08171	0.09756	0.00516	0.00488	2
659.79	0.08171	0.09734	0.00516	0.00487	2
660.29	0.08171	0.09749	0.00516	0.00487	2
660.79	0.08171	0.09746	0.00516	0.00487	2
661.29	0.08171	0.09765	0.00516	0.00488	2
661.79	0.08171	0.09756	0.00516	0.00488	2
662.29	0.08171	0.09743	0.00516	0.00487	2
662.79	0.08171	0.0974	0.00516	0.00487	2
663.29	0.08171	0.09765	0.00516	0.00488	2
663.79	0.08171	0.09749	0.00516	0.00487	2
664.29	0.08171	0.09735	0.00516	0.00487	2
664.79	0.08171	0.09765	0.00516	0.00488	2
665.29	0.08171	0.09761	0.00516	0.00488	2
665.79	0.08171	0.09746	0.00516	0.00487	2
666.29	0.08171	0.09752	0.00516	0.00488	2
666.79	0.08171	0.0976	0.00516	0.00488	2
667.29	0.08171	0.09771	0.00516	0.00489	2
667.79	0.08171	0.09759	0.00516	0.00488	2
668.29	0.08171	0.09777	0.00516	0.00489	2
668.79	0.08171	0.09765	0.00516	0.00488	2
669.29	0.08171	0.09764	0.00516	0.00488	2
669.79	0.08171	0.09751	0.00516	0.00488	2
670.29	0.08171	0.09775	0.00516	0.00489	2
670.79	0.08171	0.09773	0.00516	0.00489	2
671.29	0.08171	0.09781	0.00516	0.00489	2
671.79	0.08171	0.09773	0.00516	0.00489	2
672.29	0.08171	0.09772	0.00516	0.00489	2
672.79	0.08171	0.09781	0.00516	0.00489	2
673.29	0.08171	0.09758	0.00516	0.00488	2
673.79	0.08171	0.09772	0.00516	0.00489	2
674.29	0.08171	0.09777	0.00516	0.00489	2
674.79	0.08171	0.09775	0.00516	0.00489	2
675.29	0.08171	0.09787	0.00516	0.00489	2
675.79	0.08171	0.09795	0.00516	0.0049	2
676.29	0.08171	0.09789	0.00516	0.00489	2
676.79	0.08171	0.09788	0.00516	0.00489	2
677.29	0.08171	0.09772	0.00516	0.00489	2
677.79	0.08171	0.09796	0.00516	0.0049	2
678.29	0.08171	0.09788	0.00516	0.00489	2
678.79	0.08171	0.09782	0.00516	0.00489	2
679.29	0.08171	0.09793	0.00516	0.0049	2
679.79	0.08171	0.09788	0.00516	0.00489	2
680.29	0.08171	0.09798	0.00516	0.0049	2
680.79	0.08171	0.09803	0.00516	0.0049	2
681.29	0.08171	0.09781	0.00516	0.00489	2
681.79	0.08171	0.09792	0.00516	0.0049	2
682.29	0.08171	0.098	0.00516	0.0049	2
682.79	0.08171	0.0979	0.00516	0.00489	2
683.29	0.08171	0.09784	0.00516	0.00489	2
683.79	0.08171	0.09794	0.00516	0.0049	2
684.29	0.08171	0.098	0.00516	0.0049	2
684.79	0.08171	0.09784	0.00516	0.00489	2
685.29	0.08171	0.09768	0.00516	0.00488	2
685.79	0.08171	0.0979	0.00516	0.00489	2
686.29	0.08171	0.09823	0.00516	0.00491	2
686.79	0.08171	0.09792	0.00516	0.0049	2
687.29	0.08171	0.09773	0.00516	0.00489	2
687.79	0.08171	0.09792	0.00516	0.0049	2
688.29	0.08171	0.09807	0.00516	0.0049	2
688.79	0.08171	0.0979	0.00516	0.0049	2
689.29	0.08171	0.09781	0.00516	0.00489	2
689.79	0.08171	0.09778	0.00516	0.00489	2
690.29	0.08171	0.09777	0.00516	0.00489	2
690.79	0.08171	0.09788	0.00516	0.00489	2
691.29	0.08171	0.09819	0.00516	0.00491	2
691.79	0.08171	0.09801	0.00516	0.0049	2
692.29	0.08171	0.098	0.00516	0.0049	2
692.79	0.08171	0.09785	0.00516	0.00489	2
693.29	0.08171	0.09821	0.00516	0.00491	2
693.79	0.08171	0.09794	0.00516	0.0049	2
694.29	0.08171	0.09771	0.00516	0.00489	2
694.79	0.08171	0.09804	0.00516	0.0049	2
695.29	0.08171	0.09794	0.00516	0.0049	2
695.79	0.08171	0.09785	0.00516	0.00489	2
696.29	0.08171	0.09788	0.00516	0.00489	2
696.79	0.08171	0.09809	0.00516	0.0049	2
697.29	0.08171	0.09799	0.00516	0.0049	2
697.79	0.08171	0.0981	0.00516	0.00491	2
698.29	0.08171	0.09816	0.00516	0.00491	2
698.79	0.08171	0.09797	0.00516	0.0049	2
699.29	0.08171	0.09795	0.00516	0.0049	2
699.79	0.08171	0.09794	0.00516	0.0049	2
700.29	0.08171	0.09811	0.00516	0.00491	2
700.79	0.08171	0.0978	0.00516	0.00489	2
701.29	0.08171	0.09788	0.00516	0.00489	2
701.79	0.08171	0.09803	0.00516	0.0049	2
702.29	0.08171	0.09803	0.00516	0.0049	2
702.79	0.08171	0.09808	0.00516	0.0049	2
703.29	0.08171	0.09808	0.00516	0.0049	2
703.79	0.08171	0.09802	0.00516	0.0049	2
704.29	0.08171	0.09804	0.00516	0.0049	2
704.79	0.08171	0.09787	0.00516	0.00489	2
705.29	0.08171	0.09796	0.00516	0.0049	2
705.79	0.08171	0.09805	0.00516	0.0049	2
706.29	0.08171	0.09783	0.00516	0.00489	2
706.79	0.08171	0.09804	0.00516	0.0049	2
707.29	0.08171	0.09805	0.00516	0.0049	2
707.79	0.08171	0.09789	0.00516	0.00489	2
708.29	0.08171	0.09793	0.00516	0.0049	2
708.79	0.08171	0.09793	0.00516	0.0049	2
709.29	0.08171	0.09793	0.00516	0.0049	2
709.79	0.08171	0.09796	0.00516	0.0049	2
710.29	0.08171	0.09771	0.00516	0.00489	2
710.79	0.08171	0.09793	0.00516	0.0049	2
711.29	0.08171	0.09811	0.00516	0.00491	2
711.79	0.08171	0.09809	0.00516	0.0049	2
712.29	0.08171	0.09785	0.00516	0.00489	2
712.79	0.08171	0.09771	0.00516	0.00489	2
713.29	0.08171	0.09793	0.00516	0.0049	2
713.79	0.08171	0.09788	0.00516	0.00489	2
714.29	0.08171	0.09792	0.00516	0.0049	2
714.79	0.08171	0.09786	0.00516	0.00489	2
715.29	0.08171	0.09775	0.00516	0.00489	2
715.79	0.08171	0.098	0.00516	0.0049	2
716.29	0.08171	0.09783	0.00516	0.00489	2
716.79	0.08171	0.09783	0.00516	0.00489	2
717.29	0.08171	0.09776	0.00516	0.00489	2
717.79	0.08171	0.098	0.00516	0.0049	2
718.29	0.08171	0.09801	0.00516	0.0049	2
718.79	0.08171	0.09785	0.00516	0.00489	2
719.29	0.08171	0.09797	0.00516	0.0049	2
719.79	0.08171	0.09778	0.00516	0.00489	2
720.29	0.08171	0.09763	0.00516	0.00488	2
720.79	0.08171	0.09775	0.00516	0.00489	2
721.29	0.08171	0.09766	0.00516	0.00488	2
721.79	0.08171	0.09778	0.00516	0.00489	2
722.29	0.08171	0.09775	0.00516	0.00489	2
722.79	0.08171	0.09795	0.00516	0.0049	2
723.29	0.08171	0.09763	0.00516	0.00488	2
723.79	0.08171	0.09775	0.00516	0.00489	2
724.29	0.08171	0.09749	0.00516	0.00487	2
724.79	0.08171	0.09762	0.00516	0.00488	2
725.29	0.08171	0.09787	0.00516	0.00489	2
725.79	0.08171	0.09778	0.00516	0.00489	2
726.29	0.08171	0.09761	0.00516	0.00488	2
726.79	0.08171	0.09761	0.00516	0.00488	2
727.29	0.08171	0.09764	0.00516	0.00488	2
727.79	0.08171	0.09759	0.00516	0.00488	2
728.29	0.08171	0.09776	0.00516	0.00489	2
728.79	0.08171	0.09761	0.00516	0.00488	2
729.29	0.08171	0.09743	0.00516	0.00487	2
729.79	0.08171	0.09783	0.00516	0.00489	2
730.29	0.08171	0.09742	0.00516	0.00487	2
730.79	0.08171	0.09768	0.00516	0.00488	2
731.29	0.08171	0.09761	0.00516	0.00488	2
731.79	0.08171	0.09758	0.00516	0.00488	2
732.29	0.08171	0.0976	0.00516	0.00488	2
732.79	0.08171	0.09768	0.00516	0.00488	2
733.29	0.08171	0.09772	0.00516	0.00489	2
733.79	0.08171	0.09751	0.00516	0.00488	2
734.29	0.08171	0.0977	0.00516	0.00489	2
734.79	0.08171	0.09744	0.00516	0.00487	2
735.29	0.08171	0.09753	0.00516	0.00488	2
735.79	0.08171	0.09748	0.00516	0.00487	2
736.29	0.08171	0.09749	0.00516	0.00487	2
736.79	0.08171	0.09743	0.00516	0.00487	2
737.29	0.08171	0.09754	0.00516	0.00488	2
737.79	0.08171	0.09752	0.00516	0.00488	2
738.29	0.08171	0.09749	0.00516	0.00487	2
738.79	0.08171	0.09758	0.00516	0.00488	2
739.29	0.08171	0.09754	0.00516	0.00488	2
739.79	0.08171	0.09758	0.00516	0.00488	2
740.29	0.08171	0.09757	0.00516	0.00488	2
740.79	0.08171	0.09736	0.00516	0.00487	2
741.29	0.08171	0.09755	0.00516	0.00488	2
741.79	0.08171	0.09728	0.00516	0.00486	2
742.29	0.08171	0.09767	0.00516	0.00488	2
742.79	0.08171	0.09732	0.00516	0.00487	2
743.29	0.08171	0.09708	0.00516	0.00485	2
743.79	0.08171	0.09738	0.00516	0.00487	2
744.29	0.08171	0.09755	0.00516	0.00488	2
744.79	0.08171	0.09732	0.00516	0.00487	2
745.29	0.08171	0.09744	0.00516	0.00487	2
745.79	0.08171	0.09714	0.00516	0.00486	2
746.29	0.08171	0.09732	0.00516	0.00487	2
746.79	0.08171	0.09749	0.00516	0.00487	2
747.29	0.08171	0.09731	0.00516	0.00487	2
747.79	0.08171	0.09722	0.00516	0.00486	2
748.29	0.08171	0.09744	0.00516	0.00487	2
748.79	0.08171	0.09717	0.00516	0.00486	2
749.29	0.08171	0.0972	0.00516	0.00486	2
749.79	0.08171	0.09724	0.00516	0.00486	2
750.29	0.08171	0.0972	0.00516	0.00486	2
750.79	0.08171	0.09725	0.00516	0.00486	2
751.29	0.08171	0.09711	0.00516	0.00486	2
751.79	0.08171	0.09713	0.00516	0.00486	2
752.29	0.08171	0.09733	0.00516	0.00487	2
752.79	0.08171	0.09709	0.00516	0.00485	2
753.29	0.08171	0.09708	0.00516	0.00485	2
753.79	0.08171	0.09717	0.00516	0.00486	2
754.29	0.08171	0.09717	0.00516	0.00486	2
754.79	0.08171	0.09714	0.00516	0.00486	2
755.29	0.08171	0.097	0.00516	0.00485	2
755.79	0.08171	0.09693	0.00516	0.00485	2
756.29	0.08171	0.09691	0.00516	0.00485	2
756.79	0.08171	0.0971	0.00516	0.00485	2
757.29	0.08171	0.09698	0.00516	0.00485	2
757.79	0.08171	0.09705	0.00516	0.00485	2
758.29	0.08171	0.09702	0.00516	0.00485	2
758.79	0.08171	0.09692	0.00516	0.00485	2
759.29	0.08171	0.09696	0.00516	0.00485	2
759.79	0.08171	0.09702	0.00516	0.00485	2
760.29	0.08171	0.09696	0.00516	0.00485	2
760.79	0.08171	0.097	0.00516	0.00485	2
761.29	0.08171	0.09691	0.00516	0.00485	2
761.79	0.08171	0.09675	0.00516	0.00484	2
762.29	0.08171	0.09681	0.00516	0.00484	2
762.79	0.08171	0.09685	0.00516	0.00484	2
763.29	0.08171	0.09696	0.00516	0.00485	2
763.79	0.08171	0.09669	0.00516	0.00483	2
764.29	0.08171	0.09682	0.00516	0.00484	2
764.79	0.08171	0.09676	0.00516	0.00484	2
765.29	0.08171	0.09665	0.00516	0.00483	2
765.79	0.08171	0.09682	0.00516	0.00484	2
766.29	0.08171	0.09653	0.00516	0.00483	2
766.79	0.08171	0.09656	0.00516	0.00483	2
767.29	0.08171	0.09674	0.00516	0.00484	2
767.79	0.08171	0.09672	0.00516	0.00484	2
768.29	0.08171	0.09649	0.00516	0.00482	2
768.79	0.08171	0.09672	0.00516	0.00484	2
769.29	0.08171	0.09651	0.00516	0.00483	2
769.79	0.08171	0.09636	0.00516	0.00482	2
770.29	0.08171	0.09643	0.00516	0.00482	2
770.79	0.08171	0.09641	0.00516	0.00482	2
771.29	0.08171	0.09665	0.00516	0.00483	2
771.79	0.08171	0.09638	0.00516	0.00482	2
772.29	0.08171	0.09641	0.00516	0.00482	2
772.79	0.08171	0.09645	0.00516	0.00482	2
773.29	0.08171	0.09637	0.00516	0.00482	2
773.79	0.08171	0.09643	0.00516	0.00482	2
774.29	0.08171	0.09605	0.00516	0.0048	2
774.79	0.08171	0.09639	0.00516	0.00482	2
775.29	0.08171	0.0964	0.00516	0.00482	2
775.79	0.08171	0.09642	0.00516	0.00482	2
776.29	0.08171	0.09623	0.00516	0.00481	2
776.79	0.08171	0.09636	0.00516	0.00482	2
777.29	0.08171	0.09622	0.00516	0.00481	2
777.79	0.08171	0.09624	0.00516	0.00481	2
778.29	0.08171	0.09627	0.00516	0.00481	2
778.79	0.08171	0.09612	0.00516	0.00481	2
779.29	0.08171	0.09618	0.00516	0.00481	2
779.79	0.08171	0.09649	0.00516	0.00482	2
780.29	0.08171	0.09611	0.00516	0.00481	2
780.79	0.08171	0.09606	0.00516	0.0048	2
781.29	0.08171	0.09616	0.00516	0.00481	2
781.79	0.08171	0.09599	0.00516	0.0048	2
782.29	0.08171	0.0963	0.00516	0.00482	2
782.79	0.08171	0.09596	0.00516	0.0048	2
783.29	0.08171	0.09594	0.00516	0.0048	2
783.79	0.08171	0.09627	0.00516	0.00481	2
784.29	0.08171	0.09619	0.00516	0.00481	2
784.79	0.08171	0.09585	0.00516	0.00479	2
785.29	0.08171	0.09596	0.00516	0.0048	2
785.79	0.08171	0.09583	0.00516	0.00479	2
786.29	0.08171	0.09603	0.00516	0.0048	2
786.79	0.08171	0.09608	0.00516	0.0048	2
787.29	0.08171	0.09625	0.00516	0.00481	2
787.79	0.08171	0.09607	0.00516	0.0048	2
788.29	0.08171	0.09625	0.00516	0.00481	2
788.79	0.08171	0.09533	0.00516	0.00477	2
789.29	0.08171	0.09571	0.00516	0.00479	2
789.79	0.08171	0.0961	0.00516	0.0048	2
790.29	0.08171	0.09579	0.00516	0.00479	2
790.79	0.08171	0.09572	0.00516	0.00479	2
791.29	0.08171	0.096	0.00516	0.0048	2
791.79	0.08171	0.09585	0.00516	0.00479	2
792.29	0.08171	0.09543	0.00516	0.00477	2
792.79	0.08171	0.09605	0.00516	0.0048	2
793.29	0.08183	0.09585	0.00517	0.00479	2
793.79	0.08183	0.09554	0.00517	0.00478	2
794.29	0.08183	0.09569	0.00517	0.00478	2
794.79	0.08183	0.09549	0.00517	0.00477	2
795.29	0.08183	0.09534	0.00517	0.00477	2
795.79	0.08183	0.09548	0.00517	0.00477	2
796.29	0.08183	0.09651	0.00517	0.00483	2
796.79	0.08183	0.09539	0.00517	0.00477	2
797.29	0.08183	0.09565	0.00517	0.00478	2
797.79	0.08183	0.09508	0.00517	0.00475	2
798.29	0.08183	0.0952	0.00517	0.00476	2
798.79	0.08183	0.09587	0.00517	0.00479	2
799.29	0.08183	0.096	0.00517	0.0048	2
799.79	0.08183	0.09515	0.00517	0.00476	2
800.29	0.08183	0.0955	0.00517	0.00478	2
800.79	0.08183	0.09558	0.00517	0.00478	2
801.29	0.08183	0.09527	0.00517	0.00476	2
801.79	0.08183	0.09523	0.00517	0.00476	2
802.29	0.08188	0.09518	0.00517	0.00476	2
802.79	0.08188	0.09541	0.00517	0.00477	2
803.29	0.08188	0.09505	0.00517	0.00475	2
803.79	0.08188	0.0954	0.00517	0.00477	2
804.29	0.08188	0.09526	0.00517	0.00476	2
804.79	0.08188	0.09539	0.00517	0.00477	2
805.29	0.08188	0.09533	0.00517	0.00477	2
805.79	0.08188	0.09506	0.00517	0.00475	2
806.29	0.08188	0.09496	0.00517	0.00475	2
806.79	0.08188	0.09528	0.00517	0.00476	2
807.29	0.08188	0.095	0.00517	0.00475	2
807.79	0.08188	0.09501	0.00517	0.00475	2
808.29	0.08188	0.09521	0.00517	0.00476	2
808.79	0.08188	0.09538	0.00517	0.00477	2
809.29	0.08194	0.0948	0.00518	0.00474	2
809.79	0.08194	0.0951	0.00518	0.00476	2
810.29	0.08194	0.0952	0.00518	0.00476	2
810.79	0.08194	0.09487	0.00518	0.00474	2
811.29	0.08194	0.09508	0.00518	0.00475	2
811.292	0.08194	0.0951	0.00518	0.00475	2
811.792	0.09463	0.17945	0.00598	0.00897	2
812.292	0.10778	0.32141	0.00681	0.01607	2
812.792	0.12087	0.46008	0.00763	0.023	2
813.292	0.13396	0.6067	0.00846	0.03034	2
813.792	0.14722	0.76117	0.0093	0.03806	2
814.292	0.16054	0.91906	0.01014	0.04595	2
814.792	0.1738	1.08056	0.01098	0.05403	2
815.292	0.18677	1.23903	0.0118	0.06195	2
815.792	0.20003	1.39757	0.01263	0.06988	2
816.292	0.21324	1.54743	0.01347	0.07737	2
816.792	0.2265	1.65738	0.01431	0.08287	2
817.292	0.23964	1.78638	0.01514	0.08932	2
817.792	0.25273	1.89941	0.01596	0.09497	2
818.292	0.26599	2.00422	0.0168	0.10021	2
818.792	0.27931	2.18271	0.01764	0.10914	2
819.292	0.29251	2.37021	0.01848	0.11851	2
819.792	0.30549	2.51906	0.0193	0.12595	2
820.292	0.31881	2.64927	0.02014	0.13246	2
820.792	0.33201	2.79617	0.02097	0.13981	2
821.292	0.34533	2.96311	0.02181	0.14816	2
821.792	0.35836	3.12046	0.02263	0.15602	2
822.292	0.37145	3.33088	0.02346	0.16654	2
822.792	0.38471	3.55545	0.0243	0.17777	2
823.292	0.39803	3.77334	0.02514	0.18867	2
823.792	0.41123	3.96091	0.02597	0.19805	2
824.292	0.42426	4.15665	0.0268	0.20783	2
824.792	0.43752	4.3668	0.02763	0.21834	2
825.292	0.45078	4.58914	0.02847	0.22946	2
825.792	0.46399	4.82539	0.02931	0.24127	2
826.292	0.47708	5.06215	0.03013	0.25311	2
826.792	0.49017	5.32807	0.03096	0.2664	2
827.292	0.50348	5.59695	0.0318	0.27985	2
827.792	0.51674	5.85795	0.03264	0.2929	2
828.292	0.52995	6.08773	0.03347	0.30439	2
828.792	0.54304	6.3658	0.0343	0.31829	2
829.292	0.5563	6.67471	0.03514	0.33374	2
829.792	0.5695	6.99953	0.03597	0.34998	2
830.292	0.58276	7.32494	0.03681	0.36625	2
830.792	0.59579	7.64771	0.03763	0.38239	2
831.292	0.60894	7.97347	0.03846	0.39867	2
831.792	0.62226	8.30987	0.0393	0.41549	2
832.292	0.63546	8.6374	0.04014	0.43187	2
832.792	0.64878	8.97636	0.04098	0.44882	2
833.292	0.66175	9.29856	0.0418	0.46493	2
833.792	0.67501	9.6132	0.04263	0.48066	2
834.256	0.68725	9.90004	0.04341	0.495	2.5
834.258	0.68731	9.9011	0.04341	0.49505	2.5
834.758	0.67405	9.32102	0.04257	0.46605	2.5
835.258	0.66085	8.74177	0.04174	0.43709	2.5
835.758	0.64776	8.207	0.04091	0.41035	2.5
836.258	0.6345	7.70139	0.04008	0.38507	2.5
836.758	0.62118	7.2428	0.03923	0.36214	2.5
837.258	0.60809	6.79709	0.03841	0.33985	2.5
837.758	0.595	6.38807	0.03758	0.3194	2.5
838.258	0.58185	6.01592	0.03675	0.3008	2.5
838.758	0.56848	5.66104	0.03591	0.28305	2.5
839.258	0.55528	5.33835	0.03507	0.26692	2.5
839.758	0.54213	5.03421	0.03424	0.25171	2.5
840.258	0.52898	4.74794	0.03341	0.2374	2.5
840.758	0.51572	4.44079	0.03257	0.22204	2.5
841.258	0.50246	4.1281	0.03174	0.20641	2.5
841.758	0.48943	3.82581	0.03091	0.19129	2.5
842.258	0.47623	3.52262	0.03008	0.17613	2.5
842.758	0.46308	3.24601	0.02925	0.1623	2.5
843.258	0.44971	2.99121	0.0284	0.14956	2.5
843.758	0.43656	2.78579	0.02757	0.13929	2.5
844.258	0.42341	2.61148	0.02674	0.13057	2.5
844.758	0.41027	2.43088	0.02591	0.12154	2.5
845.258	0.39695	2.22581	0.02507	0.11129	2.5
845.758	0.38375	2.05916	0.02424	0.10296	2.5
846.258	0.3706	1.90059	0.02341	0.09503	2.5
846.758	0.35745	1.74234	0.02258	0.08712	2.5
847.258	0.34436	1.62041	0.02175	0.08102	2.5
847.758	0.33099	1.50911	0.02091	0.07546	2.5
848.258	0.31784	1.39045	0.02008	0.06952	2.5
848.758	0.30464	1.29366	0.01924	0.06468	2.5
849.258	0.29149	1.20718	0.01841	0.06036	2.5
849.758	0.27823	1.10005	0.01757	0.055	2.5
850.258	0.26503	1.00608	0.01674	0.0503	2.5
850.758	0.25188	0.91795	0.01591	0.0459	2.5
851.258	0.23874	0.80056	0.01508	0.04003	2.5
851.758	0.22553	0.67533	0.01424	0.03377	2.5
852.258	0.21222	0.57406	0.0134	0.0287	2.5
852.758	0.19907	0.50135	0.01257	0.02507	2.5
853.258	0.18592	0.41633	0.01174	0.02082	2.5
853.758	0.17272	0.33843	0.01091	0.01692	2.5
854.258	0.15946	0.26689	0.01007	0.01334	2.5
854.758	0.14626	0.1927	0.00924	0.00963	2.5
855.258	0.13311	0.10979	0.00841	0.00549	2.5
855.322	0.13141	0.09977	0.0083	0.00499	3
855.324	0.13135	0.09942	0.0083	0.00497	3
855.824	0.12161	0.0487	0.00768	0.00244	3
856.324	0.11872	0.04119	0.0075	0.00206	3
856.824	0.11866	0.05192	0.00749	0.0026	3
857.324	0.11866	0.06036	0.00749	0.00302	3
857.824	0.11866	0.06756	0.00749	0.00338	3
858.324	0.11866	0.07416	0.00749	0.00371	3
858.824	0.11866	0.07905	0.00749	0.00395	3
859.324	0.11866	0.08396	0.00749	0.0042	3
859.824	0.11866	0.08815	0.00749	0.00441	3
860.324	0.11866	0.09236	0.00749	0.00462	3
860.824	0.11866	0.09565	0.00749	0.00478	3
861.324	0.11866	0.09934	0.00749	0.00497	3
861.824	0.11866	0.10233	0.00749	0.00512	3
862.324	0.11866	0.10517	0.00749	0.00526	3
862.824	0.11866	0.10775	0.00749	0.00539	3
863.324	0.11866	0.1107	0.00749	0.00554	3
863.824	0.11866	0.11317	0.00749	0.00566	3
864.324	0.11866	0.11525	0.00749	0.00576	3
864.824	0.11866	0.11765	0.00749	0.00588	3
865.324	0.11866	0.11952	0.00749	0.00598	3
865.824	0.11855	0.12138	0.00749	0.00607	3
866.324	0.11838	0.12188	0.00748	0.00609	3
866.824	0.11753	0.11608	0.00742	0.0058	3
867.324	0.11537	0.09592	0.00729	0.0048	3
867.824	0.11305	0.07454	0.00714	0.00373	3
868.324	0.11192	0.06606	0.00707	0.0033	3
868.824	0.11175	0.06659	0.00706	0.00333	3
869.324	0.11175	0.06899	0.00706	0.00345	3
869.824	0.11175	0.07151	0.00706	0.00358	3
870.324	0.11175	0.07325	0.00706	0.00366	3
870.824	0.11175	0.07508	0.00706	0.00375	3
871.324	0.11175	0.07727	0.00706	0.00386	3
871.824	0.11175	0.07889	0.00706	0.00394	3
872.324	0.11175	0.0806	0.00706	0.00403	3
872.824	0.11175	0.08225	0.00706	0.00411	3
873.324	0.11175	0.08382	0.00706	0.00419	3
873.824	0.11175	0.08464	0.00706	0.00423	3
874.324	0.11186	0.08601	0.00707	0.0043	3
874.824	0.11186	0.08751	0.00707	0.00438	3
875.324	0.11186	0.0892	0.00707	0.00446	3
875.824	0.11186	0.09052	0.00707	0.00453	3
876.324	0.11186	0.09171	0.00707	0.00459	3
876.824	0.11186	0.09267	0.00707	0.00463	3
877.324	0.11186	0.09399	0.00707	0.0047	3
877.824	0.11186	0.09479	0.00707	0.00474	3
878.324	0.11186	0.09616	0.00707	0.00481	3
878.824	0.11186	0.09694	0.00707	0.00485	3
879.324	0.11186	0.0981	0.00707	0.0049	3
879.824	0.11186	0.09893	0.00707	0.00495	3
880.324	0.11186	0.09987	0.00707	0.00499	3
880.824	0.11186	0.10095	0.00707	0.00505	3
881.324	0.11186	0.10206	0.00707	0.0051	3
881.824	0.11186	0.10274	0.00707	0.00514	3
882.324	0.11186	0.10393	0.00707	0.0052	3
882.824	0.11186	0.10471	0.00707	0.00524	3
883.324	0.11186	0.10512	0.00707	0.00526	3
883.824	0.11186	0.10605	0.00707	0.0053	3
884.324	0.11186	0.1072	0.00707	0.00536	3
884.824	0.11186	0.10793	0.00707	0.0054	3
885.324	0.11186	0.10877	0.00707	0.00544	3
885.824	0.11186	0.10911	0.00707	0.00546	3
886.324	0.11175	0.10976	0.00706	0.00549	3
886.824	0.11175	0.1108	0.00706	0.00554	3
887.324	0.11175	0.11101	0.00706	0.00555	3
887.824	0.11175	0.11224	0.00706	0.00561	3
888.324	0.11169	0.11228	0.00705	0.00561	3
888.824	0.11158	0.11228	0.00705	0.00561	3
889.324	0.11141	0.11186	0.00704	0.00559	3
889.824	0.11095	0.10834	0.00701	0.00542	3
890.324	0.11022	0.10196	0.00696	0.0051	3
890.824	0.10942	0.09424	0.00691	0.00471	3
891.324	0.10886	0.08879	0.00688	0.00444	3
891.824	0.10846	0.08646	0.00685	0.00432	3
892.324	0.10829	0.08489	0.00684	0.00424	3
892.824	0.10823	0.08503	0.00684	0.00425	3
893.324	0.10818	0.08567	0.00683	0.00428	3
893.824	0.10818	0.08644	0.00683	0.00432	3
894.324	0.10818	0.08704	0.00683	0.00435	3
894.824	0.10818	0.08758	0.00683	0.00438	3
895.324	0.10818	0.08836	0.00683	0.00442	3
895.824	0.10818	0.08892	0.00683	0.00445	3
896.324	0.10818	0.08958	0.00683	0.00448	3
896.824	0.10818	0.09042	0.00683	0.00452	3
897.324	0.10818	0.09107	0.00683	0.00455	3
897.824	0.10818	0.09169	0.00683	0.00458	3
898.324	0.10818	0.09212	0.00683	0.00461	3
898.824	0.10818	0.09263	0.00683	0.00463	3
899.324	0.10818	0.09317	0.00683	0.00466	3
899.824	0.10818	0.09385	0.00683	0.00469	3
900.324	0.10818	0.09459	0.00683	0.00473	3
900.824	0.10818	0.09503	0.00683	0.00475	3
901.324	0.10818	0.09538	0.00683	0.00477	3
901.824	0.10818	0.09593	0.00683	0.0048	3
902.324	0.10818	0.0966	0.00683	0.00483	3
902.824	0.10818	0.09691	0.00683	0.00485	3
903.324	0.10818	0.09737	0.00683	0.00487	3
903.824	0.10818	0.09814	0.00683	0.00491	3
904.324	0.10818	0.09821	0.00683	0.00491	3
904.824	0.10818	0.09885	0.00683	0.00494	3
905.324	0.10818	0.09948	0.00683	0.00497	3
905.824	0.10818	0.0999	0.00683	0.005	3
906.324	0.10818	0.10017	0.00683	0.00501	3
906.824	0.10818	0.10059	0.00683	0.00503	3
907.324	0.10818	0.10117	0.00683	0.00506	3
907.824	0.10818	0.10135	0.00683	0.00507	3
908.324	0.10812	0.10187	0.00683	0.00509	3
908.824	0.10812	0.10213	0.00683	0.00511	3
909.324	0.10806	0.10229	0.00683	0.00511	3
909.824	0.10801	0.10249	0.00682	0.00512	3
910.324	0.10795	0.10242	0.00682	0.00512	3
910.824	0.10795	0.10223	0.00682	0.00511	3
911.324	0.10784	0.1018	0.00681	0.00509	3
911.824	0.10772	0.10145	0.0068	0.00507	3
912.324	0.10755	0.10032	0.00679	0.00502	3
912.824	0.10733	0.09846	0.00678	0.00492	3
913.324	0.10699	0.09572	0.00676	0.00479	3
913.824	0.10659	0.09189	0.00673	0.00459	3
914.324	0.10619	0.0883	0.00671	0.00441	3
914.824	0.10591	0.08597	0.00669	0.0043	3
915.324	0.10574	0.0846	0.00668	0.00423	3
915.824	0.10568	0.08431	0.00668	0.00422	3
916.324	0.10568	0.08459	0.00668	0.00423	3
916.824	0.10568	0.08494	0.00668	0.00425	3
917.324	0.10568	0.08556	0.00668	0.00428	3
917.824	0.10568	0.08573	0.00668	0.00429	3
918.324	0.10568	0.08604	0.00668	0.0043	3
918.824	0.10568	0.08646	0.00668	0.00432	3
919.324	0.10568	0.08728	0.00668	0.00436	3
919.824	0.10568	0.08699	0.00668	0.00435	3
920.324	0.10568	0.08767	0.00668	0.00438	3
920.824	0.10568	0.08785	0.00668	0.00439	3
921.324	0.10568	0.08827	0.00668	0.00441	3
921.824	0.10568	0.08897	0.00668	0.00445	3
922.324	0.10568	0.08929	0.00668	0.00446	3
922.824	0.10568	0.0893	0.00668	0.00447	3
923.324	0.10568	0.08995	0.00668	0.0045	3
923.824	0.10568	0.09031	0.00668	0.00452	3
924.324	0.10568	0.09046	0.00668	0.00452	3
924.824	0.10568	0.09093	0.00668	0.00455	3
925.324	0.10568	0.09135	0.00668	0.00457	3
925.824	0.10568	0.09153	0.00668	0.00458	3
926.324	0.10568	0.09171	0.00668	0.00459	3
926.824	0.10568	0.09213	0.00668	0.00461	3
927.324	0.10568	0.09261	0.00668	0.00463	3
927.824	0.10568	0.09281	0.00668	0.00464	3
928.324	0.10568	0.09317	0.00668	0.00466	3
928.824	0.10568	0.09333	0.00668	0.00467	3
929.324	0.10568	0.09364	0.00668	0.00468	3
929.824	0.10568	0.09371	0.00668	0.00469	3
930.324	0.10568	0.09417	0.00668	0.00471	3
930.824	0.10568	0.09474	0.00668	0.00474	3
931.324	0.10568	0.09486	0.00668	0.00474	3
931.824	0.10568	0.09515	0.00668	0.00476	3
932.324	0.10568	0.09524	0.00668	0.00476	3
932.824	0.10568	0.09569	0.00668	0.00478	3
933.324	0.10568	0.09591	0.00668	0.0048	3
933.824	0.10568	0.09599	0.00668	0.0048	3
934.324	0.10568	0.09636	0.00668	0.00482	3
934.824	0.10568	0.09648	0.00668	0.00482	3
935.324	0.10568	0.09689	0.00668	0.00484	3
935.824	0.10568	0.0971	0.00668	0.00485	3
936.324	0.10568	0.09733	0.00668	0.00487	3
936.824	0.10568	0.09767	0.00668	0.00488	3
937.324	0.10568	0.09778	0.00668	0.00489	3
937.824	0.10568	0.09792	0.00668	0.0049	3
938.324	0.10568	0.09836	0.00668	0.00492	3
938.824	0.10568	0.09847	0.00668	0.00492	3
939.324	0.10568	0.09865	0.00668	0.00493	3
939.824	0.10568	0.09897	0.00668	0.00495	3
940.324	0.10568	0.09927	0.00668	0.00496	3
940.824	0.10568	0.09928	0.00668	0.00496	3
941.324	0.10568	0.09972	0.00668	0.00499	3
941.824	0.10568	0.09957	0.00668	0.00498	3
942.324	0.10568	0.09974	0.00668	0.00499	3
942.824	0.10568	0.10036	0.00668	0.00502	3
943.324	0.10568	0.1003	0.00668	0.00502	3
943.824	0.10568	0.10062	0.00668	0.00503	3
944.324	0.10568	0.10087	0.00668	0.00504	3
944.824	0.10568	0.10084	0.00668	0.00504	3
945.324	0.10568	0.1011	0.00668	0.00506	3
945.824	0.10568	0.10145	0.00668	0.00507	3
946.324	0.10568	0.10152	0.00668	0.00508	3
946.824	0.10568	0.10174	0.00668	0.00509	3
947.324	0.10568	0.10195	0.00668	0.0051	3
947.824	0.10568	0.10195	0.00668	0.0051	3
948.324	0.10563	0.10227	0.00667	0.00511	3
948.824	0.10563	0.10232	0.00667	0.00512	3
949.324	0.10557	0.10239	0.00667	0.00512	3
949.824	0.10557	0.10241	0.00667	0.00512	3
950.324	0.10551	0.10232	0.00666	0.00512	3
950.824	0.10546	0.10205	0.00666	0.0051	3
951.324	0.10534	0.10148	0.00665	0.00507	3
951.824	0.10523	0.10051	0.00665	0.00503	3
952.324	0.10517	0.09984	0.00664	0.00499	3
952.824	0.10506	0.09901	0.00664	0.00495	3
953.324	0.10489	0.09753	0.00662	0.00488	3
953.824	0.10466	0.09621	0.00661	0.00481	3
954.324	0.10449	0.09425	0.0066	0.00471	3
954.824	0.10427	0.09209	0.00659	0.0046	3
955.324	0.1041	0.0906	0.00657	0.00453	3
955.824	0.10393	0.08949	0.00656	0.00447	3
956.324	0.10381	0.0887	0.00656	0.00444	3
956.824	0.10381	0.08806	0.00656	0.0044	3
957.324	0.10376	0.08831	0.00655	0.00442	3
957.824	0.10376	0.08849	0.00655	0.00442	3
958.324	0.10376	0.08792	0.00655	0.0044	3
958.824	0.10376	0.08836	0.00655	0.00442	3
959.324	0.10376	0.08832	0.00655	0.00442	3
959.824	0.10376	0.08898	0.00655	0.00445	3
960.324	0.10376	0.08866	0.00655	0.00443	3
960.824	0.10376	0.0893	0.00655	0.00446	3
961.324	0.10376	0.08946	0.00655	0.00447	3
961.824	0.10376	0.08985	0.00655	0.00449	3
962.324	0.10376	0.0898	0.00655	0.00449	3
962.824	0.10376	0.08988	0.00655	0.00449	3
963.324	0.10376	0.09038	0.00655	0.00452	3
963.824	0.10376	0.09064	0.00655	0.00453	3
964.324	0.10376	0.09059	0.00655	0.00453	3
964.824	0.10376	0.09044	0.00655	0.00452	3
965.324	0.10376	0.09078	0.00655	0.00454	3
965.824	0.10376	0.09111	0.00655	0.00456	3
966.324	0.10376	0.09101	0.00655	0.00455	3
966.824	0.10376	0.09103	0.00655	0.00455	3
967.324	0.10376	0.09177	0.00655	0.00459	3
967.824	0.10376	0.09171	0.00655	0.00459	3
968.324	0.10376	0.09188	0.00655	0.00459	3
968.824	0.10376	0.09216	0.00655	0.00461	3
969.324	0.10376	0.09237	0.00655	0.00462	3
969.824	0.10376	0.09228	0.00655	0.00461	3
970.324	0.10376	0.09269	0.00655	0.00463	3
970.824	0.10376	0.09248	0.00655	0.00462	3
971.324	0.10376	0.09342	0.00655	0.00467	3
971.824	0.10376	0.09322	0.00655	0.00466	3
972.324	0.10376	0.09351	0.00655	0.00468	3
972.824	0.10376	0.0933	0.00655	0.00466	3
973.324	0.10376	0.09318	0.00655	0.00466	3
973.824	0.10376	0.09394	0.00655	0.0047	3
974.324	0.10376	0.09359	0.00655	0.00468	3
974.824	0.10376	0.09375	0.00655	0.00469	3
975.324	0.10376	0.09409	0.00655	0.0047	3
975.824	0.10376	0.09411	0.00655	0.00471	3
976.324	0.10376	0.09408	0.00655	0.0047	3
976.824	0.10376	0.0946	0.00655	0.00473	3
977.324	0.10376	0.09469	0.00655	0.00473	3
977.824	0.10376	0.0948	0.00655	0.00474	3
978.324	0.10376	0.09468	0.00655	0.00473	3
978.824	0.10376	0.09499	0.00655	0.00475	3
979.324	0.10376	0.09523	0.00655	0.00476	3
979.824	0.10376	0.09531	0.00655	0.00477	3
980.324	0.10376	0.09521	0.00655	0.00476	3
980.824	0.10376	0.09577	0.00655	0.00479	3
981.324	0.10376	0.09565	0.00655	0.00478	3
981.824	0.10376	0.09556	0.00655	0.00478	3
982.324	0.10376	0.09586	0.00655	0.00479	3
982.824	0.10376	0.09608	0.00655	0.0048	3
983.324	0.10376	0.09626	0.00655	0.00481	3
983.824	0.10376	0.09621	0.00655	0.00481	3
984.324	0.10376	0.09638	0.00655	0.00482	3
984.824	0.10376	0.09651	0.00655	0.00483	3
985.324	0.10376	0.09626	0.00655	0.00481	3
985.824	0.10376	0.09668	0.00655	0.00483	3
986.324	0.10376	0.09712	0.00655	0.00486	3
986.824	0.10376	0.09712	0.00655	0.00486	3
987.324	0.10376	0.09709	0.00655	0.00485	3
987.824	0.10376	0.0972	0.00655	0.00486	3
988.324	0.10376	0.09752	0.00655	0.00488	3
988.824	0.10376	0.09757	0.00655	0.00488	3
989.324	0.10376	0.09721	0.00655	0.00486	3
989.824	0.10376	0.09744	0.00655	0.00487	3
990.324	0.10376	0.0977	0.00655	0.00489	3
990.824	0.10376	0.09811	0.00655	0.00491	3
991.324	0.10376	0.09785	0.00655	0.00489	3
[truncated: 46,793 more rows]
[truncated: 12 more columns]
